# Supplementary material for: Identification of new cell size control genes in S. cerevisiae
Source: Cell Div. 2012 Dec 12;7:24. doi: 10.1186/1747-1028-7-24 (PMC3541103; doi:10.1186/1747-1028-7-24)
Supplement: Additional file 1 — Table S1.The tabs represent the following data. Hom. LOG: Average mean, median and mode values for the sizing of 299 homozygous diploid strains in the logarithmic phase. Het. LOG: Average mean, median and mode values for the sizing of 468 heterozygous diploid strains in the logarithmic phase. Hom. SAT: Average mean, median and mode values for the sizing of 303 homozygous diploid strains in the saturation phase. Het. SAT: Average mean, median and mode values for the sizing of 469 heterozygous diploid strains in the saturation phase. (Hom + Het) LOG: Average mean, median and mode values for the sizing of 767 diploid strains in the logarithmic phase (299 homozygous diploids + 468 heterozygous diploids). (Hom + Het) SAT: Average mean, median and mode values for the sizing of 772 diploid strains in the saturation phase (303 homozygous diploids + 469 heterozygous diploids). New cell size mutants: Statistical analysis for cell size of the newly identified size mutants in Table 1. Size mutant failures: Statistical analysis for cell size of the 14 mutants which failed to repeat the size phenotypes. % Repeatability: Comparative cell size analysis of the overlapping 144 newly constructed deletion strains with the previous screens. Epistasis size values: Logarithmic phase mean cell size readings for the epistatic combinations. [file 1747-1028-7-24-S1.xlsx]

## Sheet: Hom. LOG
	MEAN	MEDIAN	MODE
69
YAL016C-B	92.27	90.53	66.53			MEAN	MEDIAN	MODE
YAL037C-A	84.65	84.38	61.36		AVERAGE	93.7111	92.0178	63.5862
YAL067W-A	89.51	89.44	61.36		SD	8.85118	9.46788	9.59169
YAR035C-A	99.74	97.75	58.75		Upper Limit	111.4	111	44.4
YBL008W-A	98.25	97.2	62.65		Lower Limit	76	73	82.8
YBL029C-A	96.95	95.1	62.65
YBL039W-A	88.25	86.53	60.07
YBL071C-B	84.49	82.09	60.07
YBL071W-A	81.64	82.37	59.8
YBL101W-C	89.76	85.8	61.36
YBR056W-A	85.95	84.84	62.65
YBR058C-A	83.46	83.07	58.78
YBR072C-A	84.46	84.19	61.14
YBR085C-A	96	93.75	62.65
YBR111W-A	90.68	87.12	67.83
YBR182C-A	81.46	82.62	65.24
YBR196C-A	111.8	109.2	74.24
YBR196C-B	83.7	85.73	61.36
YBR200W-A	99.67	96.24	62.65
YBR221W-A	96.65	94.97	66.53
YBR233W-A	84.8	87.58	61.36
YBR296C-A	93.54	89.92	63.94
YCL001W-B	89.15	85.91	58.78
YCL057C-A	82.45	80.66	56.2
YCR075W-A	91.13	88.58	57.49
YDL085C-A	98.18	95.93	63.94
YDL159W-A	88.95	86.12	57.49
YDL160C-A	93.59	90.32	60.07
YDR003W-A	93.74	91.3	62.65
YDR034W-B	98.17	95.14	58.78
YDR079C-A	106.5	107.1	71.9
YDR169C-A	90.52	88.83	58.78
YDR182W-A	95.3	92.44	63.94
YDR194W-A	88.91	86.5	57.49
YDR246W-A	97.63	94.52	60.07
YDR320C-A	91.51	88.9	56.2
YDR322C-A	84.36	83.78	61.36
YDR379C-A	91.29	88.62	60.07
YDR524C-B	81.57	73.57	45.86
YDR524W-A	81.7	73.68	48.45
YEL059C-A	71.81	71.46	57.49
YER053C-A	98.66	98.47	61.36
YER074W-A	89.81	89.12	70.55
YER087C-B	92.28	90.17	62.65
YER175W-A	90.92	94.7	66.53
YER180C-A	96.61	95.1	65.24
YFL041W-A	98.11	96.47	63.94
YFR012W-A	96.06	95.71	60.07
YFR032C-B	87.06	84.07	58.78
YGL006W-A	88.67	89.81	67.83
YGL041C-B	89.07	86.34	54.9
YGL188C-A	90.43	88.2	60.07
YGR035W-A	89.86	86.53	61.36
YGR121W-A	93.83	94.98	65.17
YGR146C-A	93.75	91.91	62.49
YGR169C-A	95.44	95.84	71.7
YGR174W-A	95.15	93.76	61.14
YGR204C-A	101.3	99.43	63.94
YGR271C-A	93.09	91.06	60.07
YHL015W-A	94.52	98.82	66.53
YHR007C-A	101	100.4	63.94
YHR022C-A	92.47	90.67	60.07
YHR050W-A	100.9	98.84	61.36
YHR072W-A	102.5	98.35	67.83
YHR086W-A	98.79	94.85	61.36
YHR175W-A	102.6	101.8	67.83
YIL002W-A	100.8	97.02	62.65
YIL046W-A	94.56	92.87	61.14
YIL134C-A	96.74	95.04	61.36
YIR018C-A	97.37	94.76	67.83
YIR021W-A	105.4	102.3	62.65
YJL012C-A	91.24	93.2	88.5
YJL047C-A	103.4	100.6	67.83
YJL062W-A	102.2	100.8	70.4
YJL077W-B	104.3	102.1	66.53
YJL127C-B	93.04	90.66	61.36
YJL136W-A	89.13	89.55	61.36
YJR005C-A	100.4	97.87	65.24
YJR135W-A	90.3	90.41	65.24
YJR151W-A	89.12	88.72	58.78
YKL018C-A	101	99.77	75.58
YKL068W-A	96.6	93.22	66.53
YKL096C-B	97.98	93.22	57.49
YKL106C-A	100.6	97.05	66.53
YKL138C-A	99.7	96	63.94
70
YAL021C	94.36	94.24	73.24
YAL044W-A	99.03	95.62	62.49
YBR133C	108.1	107.5	88.02
YCL021W-A	91.45	86.23	59.8
YCL026C-B	100.3	97.31	61.14
YER007W	104.7	104	70.55
YER099C	103.8	102.8	62.49
YER105C	94.05	88.73	62.49
YER186W-A	96.36	94.22	62.49
YGL100W	108.8	107.4	77.27
YGL119W	89.97	86.2	58.46
YGL134W	99.21	99.1	65.17
YGL178W	98.03	93.98	62.49
YGL184C	93.08	89.44	67.86
YGL185C	96.95	92.95	63.83
YGL190C	83.43	79.45	57.11
YGL191W	99.45	94.96	63.83
YGL192W	96.27	93.06	66.52
YGL216W	102.8	98.83	70.55
YGR180C	98.34	94.7	65.17
YHR091C	97.76	93.14	59.8
YKR004C-A	128	133.7	23.52
YKR099C-A	99.49	96.49	65.17
YLL006W-A	94.4	91.06	65.17
YLR264C-A	89.58	87.36	61.14
YLR285C-A	94.51	91.57	61.14
YLR307C-A	96.21	93.46	63.83
YLR312C-B	99.76	94.31	62.49
YLR342W-A	93.9	88.89	61.14
YLR361C-A	92	90.96	61.14
YLR363W-A	89.56	86.14	62.49
YLR406C-A	89.26	85.38	58.46
YLR412C-A	100.8	97.17	62.49
YML007C-A	93.57	89.76	59.8
YML054C-A	101.9	97.48	67.86
YML058W-A	88.6	85.91	63.83
YMR001C-A	100.3	98.4	75.92
YMR013W-A	94.83	91.02	70.55
YMR105W-A	98.11	95.12	65.17
YMR175W-A	106.5	101.7	66.52
YMR182W-A	95.8	90.57	61.14
YMR194C-B	125.4	129.5	102.8
YMR230W-A	98.35	94.71	66.52
YMR242W-A	96.78	90.84	62.49
YMR247W-A	96.49	92.77	66.52
YMR272W-B	94.39	90.78	63.83
YMR315W-A	97.85	94.47	66.52
YNL042W-B	96.83	92.41	62.49
YNL067W-B	97.95	97.3	63.83
YNL097C-A	99.89	98.18	67.86
YNL130C-A	92.73	87.61	62.49
YNL146C-A	94.61	91.75	62.49
YNL162W-A	87.09	82.32	62.49
YNL277W-A	89.5	84.12	57.11
YOL013W-B	96.83	91.55	63.83
YOL019W-A	92.34	86.73	61.14
YOL038C-A	96.91	93.98	66.52
YOL052C-A	96.58	93.2	61.14
YOL077W-A	92.33	88.99	71.9
YOL086W-A	98.08	93.39	66.52
YOL097W-A	91.79	90.7	66.52
YOL159C-A	96.91	93.06	63.83
YOL164W-A	100.7	94.31	66.52
YOR020W-A	88.47	85.96	65.17
YOR034C-A	104.9	104.5	66.52
YOR161C-C	93.23	90.75	61.14
YOR293C-A	98.23	93.35	67.86
YOR316C-A	97.67	93.43	65.17
YOR376W-A	92.51	88.95	63.83
YPL038W-A	88.38	88.09	65.17
YPL096C-A	94.25	92.19	63.83
YPL119C-A	92.28	88.84	59.8
YPL152W-A	91.86	89.13	66.52
YPL189C-A	97.77	91.23	67.86
YPR108W-A	93.31	88.47	59.8
YPR159C-A	92.49	88.83	65.17
71
YAR042W	99.09	97.17	65.17
YBL091C-A	90.99	87.72	62.49
YBL104C	104.6	102.4	66.52
YBR074W	96.3	94.03	63.83
YBR098W	93.29	90.71	59.8
YBR122C	73.99	71.42	47.7
YBR157C	95.85	94.9	55.77
YBR201W	99.15	97.76	57.11
YBR230W-A	96.75	95.43	63.83
YCL002C	98.33	96.47	63.83
YCL012C	101.2	98	63.83
YCL014W	103.7	101.2	66.52
YCL061C	135.9	153.7	132.4
YCR061W	99.49	98.47	61.14
YDR318W	115.1	116.3	97.43
YDR475C	103.4	102.3	62.49
YER109C	87.36	85.1	62.49
YFL031W	97.11	95.76	58.46
YFL042C	96.87	94.95	55.77
YFR045W	97.42	95.86	61.14
YGL033W	99.84	96.71	63.83
YGL045W	86.57	85.36	55.77
YGL186C	80.72	80.49	67.86
YGR225W	92.87	93.57	58.46
YJL012C	94.23	94.81	55.77
YJL016W	91.09	88.27	65.17
YJL020C	95.03	93.69	65.17
YJL088W	87.47	85.46	65.17
YJL096W	63.6	60.78	40.98
YJL160C	85.49	83.91	62.49
YJR060W	103.7	102.6	85.33
YJR085C	96.13	96.38	63.83
YJR101W	96.63	95.6	70.55
YJR112W-A	90.01	90	62.49
YJR114W	70.73	69.09	53.08
YJR143C	91.54	87.95	61.14
YJR151C	90.05	88.23	63.83
YKL002W	114.2	112.7	89.36
YKL033W-A	89.26	88.89	66.52
YKL157W	98.27	94.84	62.49
YKL198C	93.68	94.16	63.83
YKL201C	95.59	94.26	63.83
YKR054C	96.94	96.67	70.55
YKR100C	86.74	88.49	69.21
YLR054C	92.68	90.93	62.49
YLR194C	92.14	89.43	62.49
YLR211C	93.14	89.66	62.49
YLR371W	77.62	76.05	22.17
YLR419W	97.97	94.32	70.55
YLR445W	103.1	101.1	63.83
YML034W	85	82.74	66.52
YML104C	100.4	98.74	66.52
YMR143W	92.32	88.84	58.46
YMR202W	87.37	86.35	59.8
YMR269W	105.8	110.4	54.42
YNL090W	91.86	92.18	66.52
YNL147W	103.9	106.7	88.02
YNL209W	92.81	90.03	67.86
YNL280C	82.68	82.15	58.46
YNR052C	117.7	121.4	71.9
YOL048C	93.61	90.22	67.86
YOL140W	98.19	97.16	69.21
YOL145C	116.1	121.2	81.3
YOL154W	84.92	84.8	71.9
YOL164W	97.85	98.27	70.55
YOR026W	128.9	130.2	94.74
YOR069W	84.04	82.98	57.11
YOR087W	89.3	89.73	69.21
YOR239W	93.73	92.89	67.86
YOR298C-A	93.85	93.5	63.83
YPL165C	86.86	86.94	59.8
YPL249C-A	61.05	60	22.17
YPL277C	89.75	90.15	65.17
YPR089W	95.33	94.82	62.49
YPR098C	89.83	90.34	63.83
72
YAL049C	98.84	96.45	63.83
YBR062C	93.92	92.02	62.49
YBR105C	78.8	80.61	62.49
YBR274W	94.91	92.13	63.83
YCR061W	99.27	97.64	61.14
YCR095W-A	92.09	87.79	59.8
YDL026W	94.54	89.95	57.11
YDL036C	92.28	88.72	62.49
YDL069C	69.45	75.23	22.17
YDL077C	83.7	84.19	63.83
YDR090C	92.21	89.87	58.46
YDR092W	87.17	89.33	62.49
YDR147W	86.55	86.01	66.52
YDR179W-A	96.18	96.42	66.52
YDR315C	91.76	90.84	65.17
YDR448W	105.1	105.7	65.17
YDR485C	81.6	79.37	57.11
YDR501W	89.4	102.6	22.17
YDR518W	94.2	93.93	62.49
YEL022W	101.4	105.7	93.39
YEL041W	75.07	75.79	65.17
YER015W	88.52	85.84	62.49
YER076C	101.4	96.42	66.52
YFL010W-A	88.23	86.82	62.49
YFR038W	91.82	92.62	62.49
YGL023C	86.5	85.06	63.83
YGL032C	92.27	91.31	63.83
YGL081W	83.05	84.07	63.83
YGL101W	86.18	86.85	58.46
YGL104C	81.39	83.98	66.52
YGL196W	84.22	85.65	66.52
YGL202W	92.64	92.68	65.17
YGL211W	96.72	93.51	63.83
YGL224C	94.91	91.16	62.49
YGL237C	90	87.93	59.8
YGR037C	97.36	95.1	71.9
YGR161W-C	103.1	102.5	66.52
YGR244C	87.82	89.11	63.83
YHL001W	88.17	84.24	59.8
YHR001W	92.52	88.88	61.14
YHR063C	90.6	88.37	59.8
YHR071W	99.74	94.84	67.86
YHR098C	89.26	87.83	66.52
YHR141C	100.1	97.27	71.9
YHR149C	84.49	84.84	63.83
YHR187W	95.31	91.47	57.11
YHR192W	89.4	90.27	66.52
YHR205W	81.7	79.67	69.21
YIL041W	84.55	86.48	62.49
YIL127C	85.45	83.86	61.14
YJL059W	84.93	81.03	55.77
YKL065C	88.97	85.32	63.83
YKL137W	88.3	84.92	59.8
YKR091W	87.84	84.55	55.77
YLR084C	91.33	89.02	55.77
YLR118C	82.23	82.92	62.49
YLR125W	80.31	78.03	55.77
YLR251W	71.87	75.9	74.58
YLR329W	88.2	89.91	66.52
YLR332W	90.39	88.31	65.17
YNL147W	86.1	82.16	55.77
YNL162W	70.16	70.32	47.7
YOL073C	87.15	84.2	57.11

## Sheet: Het. LOG
	MEAN	MEDIAN	MODE
281
YAL016C-B	111.5	109.9	67.42			MEAN	MEDIAN	MODE
YAL037C-A	112.4	111.8	70.15		AVERAGE	104.659	103.123	66.7765
YAL067W-A	111.7	109.3	67.42		SD	5.69188	6.1453	5.79984
YAR035C-A	104.4	102.6	66.06		Upper Limit	116	115.3	78.4
YBL008W-A	108.6	108.2	70.15		Lower Limit	93.3	90.9	55.2
YBL029C-A	105.7	104.1	66.06
YBL039W-A	108.6	107.6	68.79
YBL071C-B	102.1	100.2	63.34
YBL071W-A	106.7	105	61.98
YBL101W-C	108.5	107.3	66.06
YBR056W-A	107.5	105.4	66.06
YBR058C-A	108	106.1	64.7
YBR072C-A	107.9	105.4	68.79
YBR085C-A	106.6	105.2	63.34
YBR111W-A	103.4	102.5	70.15
YBR182C-A	96.15	92.9	63.34
YBR196C-A	102.2	102.4	70.15
YBR196C-B	106	103	70.15
YBR200W-A	105.4	103.7	63.34
YBR221W-A	103.9	101.8	66.06
YBR233W-A	107	105.4	67.42
YBR296C-A	104.1	100.6	63.34
YCL001W-B	104.1	100.6	61.98
YCL057C-A	99.9	96.04	64.7
YCR075W-A	103.7	101	64.7
YDL085C-A	116.9	120.69	61.98
YDL159W-A	108.2	106.5	67.42
YDL160C-A	116.8	120.4	61.98
YDR003W-A	101.9	97.29	66.06
YDR034W-B	116.8	120.5	60.61
YDR079C-A	105.2	101.3	68.79
YDR169C-A	104.5	105.2	67.42
YDR182W-A	118	118.4	97.39
YDR194W-A	110.8	111.5	72.87
YDR246W-A	101.5	97.56	70.15
YDR320C-A	106.4	103.3	70.15
YDR322C-A	109.7	108.7	68.79
YDR379C-A	102.4	97.52	64.7
YDR524C-B	113.9	108.8	66.06
YDR524W-A	102.2	103.3	87.86
YEL059C-A	106.7	104.8	68.79
YER053C-A	104.5	100.2	68.79
YER074W-A	104.8	100.5	64.7
YER087C-B	102.3	98.91	67.42
YER175W-A	103.9	102.8	64.7
YER180C-A	97.23	97.68	67.42
YFL041W-A	107.9	105.3	72.87
YFR012W-A	99.38	96.79	64.7
YFR032C-B	104.5	102.3	61.98
YGL006W-A	104.6	102.2	67.42
YGL007C-A	107	105.4	71.51
YGL041C-B	107.2	105.3	66.06
YGL188C-A	100.3	97.23	64.7
YGR035W-A	105.5	104	60.61
YGR121W-A	108.8	106.1	68.79
YGR146C-A	104.5	100.9	68.79
YGR169C-A	102.4	99.67	64.7
YGR174W-A	104.6	101.2	64.7
YGR204C-A	100.2	97.14	61.98
YGR271C-A	103.9	100.7	67.42
YHL015W-A	112	110.2	74.24
YHR007C-A	108.7	107.8	67.42
YHR022C-A	107.7	106.2	66.06
YHR050W-A	102.9	101.7	61.98
YHR072W-A	107.4	104.4	72.87
YHR086W-A	105.6	102.3	67.42
YHR175W-A	110.6	110.5	72.87
YIL002W-A	108	108	66.06
YIL046W-A	105.9	102.1	64.7
YIL134C-A	101.5	98.14	68.79
YIR018C-A	102	98	64.7
YIR021W-A	105.9	101	63.34
YJL012C-A	102	101.9	64.7
YJL047C-A	104.6	101.9	66.06
YJL062W-A	97.33	96.63	64.7
YJL077W-B	108.3	107.2	64.7
YJL127C-B	101.7	96.41	63.34
YJL136W-A	99.1	95.47	63.34
YJR005C-A	104.4	100.6	64.7
YJR135W-A	106.9	105.5	61.98
YJR151W-A	116.6	117.4	72.87
YKL018C-A	104.1	105.2	67.42
YKL068W-A	107.1	103.1	71.51
YKL096C-B	103.9	98.69	63.34
YKL106C-A	104.2	102	67.42
YKL138C-A	107.2	106.8	90.58
282
YAL021C	111.5	110.9	76.96
YAL044W-A	106.5	103.8	70.15
YBR133C	109.6	107.2	70.15
YCL021W-A	115.7	113.3	68.79
YCL026C-B	104.9	103.7	60.61
YDR224C	109.4	107.3	94.67
YER007W	109.2	108.4	71.51
YER016W	105	103.4	67.42
YER099C	104.6	103.8	64.7
YER105C	102.8	100.8	61.98
YER155C	108.2	107.1	74.24
YER186W-A	109.6	107.9	64.7
YGL100W	108.3	108.4	63.34
YGL119W	112.8	110.8	71.51
YGL134W	106.2	103.7	72.87
YGL178W	102.4	101.3	64.7
YGL184C	107.5	105.9	68.79
YGL185C	107.9	105.3	67.42
YGL190C	104.5	103.4	64.7
YGL191W	105.7	105.4	63.34
YGL192W	107.5	104.9	63.34
YGL216W	107.2	105.4	70.15
YGR180C	106	103	67.42
YHR091C	106.7	104.9	61.98
YHR188C	107.4	106	66.06
YKR004C-A	108.5	108.2	68.79
YKR099C-A	112.2	112.5	64.7
YLL006W-A	99.62	97.29	64.7
YLR099W-A	108.7	108.5	67.42
YLR264C-A	104.2	103.9	63.34
YLR285C-A	107.4	107.3	64.7
YLR307C-A	106.6	107.6	66.06
YLR312C-B	104.3	102.9	63.83
YLR342W-A	103.5	101.8	70.55
YLR361C-A	109.1	107.6	69.21
YLR363W-A	107.7	107.8	70.55
YLR406C-A	104	102.5	63.83
YLR412C-A	101.5	105	63.83
YML007C-A	103.7	102.1	62.49
YML054C-A	106.8	104.6	63.83
YML058W-A	106.1	105.9	67.86
YMR001C-A	102.8	104.5	69.21
YMR013W-A	105.1	103.9	66.52
YMR105W-A	105	104.6	70.55
YMR175W-A	103.4	101.2	69.21
YMR182W-A	110.6	108.5	66.52
YMR194C-B	102.8	100.6	69.21
YMR230W-A	103.3	101.9	65.17
YMR242W-A	88.73	86	55.77
YMR247W-A	102.3	100.5	65.17
YMR272W-B	106.1	103.9	66.52
YMR315W-A	106.3	103.8	67.86
YNL024C-A	104.2	101.4	62.49
YNL042W-B	108.3	106.6	67.86
YNL067W-B	109	106.7	67.86
YNL097C-A	107	106	67.86
YNL130C-A	105.4	104.8	65.17
YNL138W-A	108.7	107.3	71.9
YNL146C-A	108	106.8	73.24
YNL162W-A	109.7	109.6	73.24
YNL277W-A	107.7	108.1	67.86
YOL013W-B	105.8	106.3	63.83
YOL019W-A	107.1	106.1	67.86
YOL038C-A	110.4	109.8	65.17
YOL052C-A	106.9	105.5	65.17
YOL077W-A	104.6	103.2	65.17
YOL086W-A	104.4	103.1	71.9
YOL097W-A	109.8	109.6	70.55
YOL159C-A	105.8	104.3	69.21
YOL164W-A	110.2	108.5	66.52
YOR020W-A	111.9	112	75.92
YOR034C-A	111	108.5	66.52
YOR161C-C	107.8	106.7	66.52
YOR293C-A	105.5	106.5	69.21
YOR316C-A	108.9	108	65.17
YOR376W-A	103.6	102.1	65.17
YPL038W-A	106.4	104.8	70.55
YPL096C-A	107.4	104.9	66.52
YPL119C-A	110.2	109.4	66.52
YPL152W-A	109.1	109.2	67.86
YPL189C-A	107.5	105.2	70.55
YPR108W-A	105.3	104.9	69.21
YPR159C-A	109.2	108.2	65.17
283
YAR042W	98.45	96.91	61.98
YBL091C-A	98.75	97.27	59.25
YBL104C	98.05	96.53	63.34
YBR074W	103.8	101.9	68.79
YBR098W	110.4	108.9	68.79
YBR122C	113.4	111.5	76.96
YBR157C	111.1	109.8	63.34
YBR201W	110.2	108.7	61.98
YBR230W-A	115.4	115.4	71.51
YCL002C	101.9	100.4	63.34
YCL012C	110.6	108.4	63.34
YCL014W	118.1	116.1	90.58
YCL061C	113.1	117.1	97.39
YCR061W	111.7	110.8	67.42
YDR318W	100.5	98.19	61.98
YDR475C	113.4	112.1	66.06
YER109C	96.19	95.3	64.7
YFL031W	100.3	98.88	63.34
YFL042C	112.1	109.8	68.79
YFR045W	112.8	113	67.42
YGL033W	108.7	107	64.7
YGL045W	116.4	117	101.5
YGL186C	112.6	113.1	67.42
YGR029W	105.1	101.5	67.42
YGR225W	117.7	120.4	63.34
YHR128W	104.5	102.4	67.42
YHR199C-A	113.3	113.3	67.42
YIL106W	97.49	97.14	63.34
YJL012C	120.6	127.7	115.1
YJL016W	108.4	107.3	68.79
YJL020C	111.5	112	61.98
YJL088W	111.2	111.6	63.34
YJL096W	112.1	109.6	64.7
YJL160C	102.6	101.2	63.34
YJR060W	109.8	107.8	61.98
YJR085C	102.7	101.6	63.34
YJR086W	99.91	97.79	64.7
YJR089W	114.8	111.9	71.51
YJR101W	103.7	101	64.7
YJR112W-A	112.9	114.2	63.34
YJR114W	107	104.5	71.51
YJR143C	106.3	104.2	66.06
YJR151C	113.2	112.3	76.96
YKL002W	113.7	113.3	61.98
YKL033W-A	103.8	102	66.06
YKL049C	101.3	98.77	66.06
YKL157W	99.37	96.36	66.06
YKL198C	99.89	97.01	60.61
YKL201C	104.7	102.1	66.06
YKR054C	109.8	108.8	70.15
YKR100C	105.4	102.9	67.42
YLR054C	101.6	99.19	66.06
YLR194C	100.4	98.29	64.7
YLR211C	103	101.3	66.06
YLR316C	101.2	99.33	60.61
YLR371W	115.4	115.5	70.15
YLR383W	109.9	106.9	72.87
YLR419W	104.8	102	68.79
YLR445W	95.93	98.61	64.7
YML034W	107.4	104.8	63.34
YML104C	107.2	104.7	61.98
YMR143W	101.6	98.87	61.98
YMR202W	104.8	101.2	66.06
YMR269W	109	108.9	63.34
YNL036W	108.5	106.2	67.42
YNL090W	109	108.5	75.6
YNL147W	110.6	110	75.6
YNL209W	107.4	108.1	67.42
YNL280C	106.1	106.2	71.51
YNR052C	106.9	103.1	66.06
YOL048C	103.9	102.6	67.42
YOL140W	106.8	104.4	66.06
YOL142W	96.67	94.19	60.61
YOL145C	111.4	108.7	71.51
YOL154W	102	100.3	63.34
YOL164W	104.6	103.1	64.7
YOR026W	103	100.1	67.42
YOR069W	106.1	103.2	67.42
YOR087W	106.4	105.7	63.34
YOR239W	110	108.4	70.15
YOR298C-A	109.4	106.9	66.06
YPL075W	105.1	103.2	68.79
YPL165C	101.9	102	68.79
YPL249C-A	99.03	100.8	66.06
YPL277C	109.1	107.7	66.06
YPR089W	116.2	115.4	72.87
YPR098C	104.9	102.8	66.06
YPR141C	106.5	105.2	71.51
284
YAL049C	109.6	110.3	66.06
YBR062C	104	103.2	66.06
YBR105C	109.3	109.2	71.51
YBR274W	103	102.7	70.15
YCL005W-A	111.2	110.1	75.6
YCR061W	108.1	108.2	67.42
YCR095W-A	110.3	109.2	70.15
YDL026W	110.2	109	70.15
YDL036C	108.5	107.3	70.15
YDL069C	98.29	96.33	64.7
YDL077C	108	108.1	68.79
YDR092W	101.6	100.1	67.42
YDR147W	107.4	108.3	70.15
YDR179W-A	110.2	108.2	64.7
YDR315C	109.1	108.3	68.79
YDR433W	112.7	113.8	72.87
YDR448W	106.8	105.8	68.79
YDR485C	102.3	102.4	61.98
YDR501W	103.8	101.2	63.34
YDR518W	102.1	100.5	60.61
YEL022W	99.61	97.57	66.06
YEL041W	105.4	103.1	63.34
YER015W	105.7	104.8	71.51
YER026C	109.8	108.3	66.06
YER029C	101.4	98.43	61.98
YER076C	108.2	107	68.79
YFL010W-A	103.6	105.2	67.42
YFR038W	106.7	105.2	64.7
YGL023C	96.26	94.03	66.06
YGL032C	105.7	104.6	66.06
YGL044C	109.4	108.7	64.7
YGL081W	105.8	104.1	66.06
YGL101W	104.4	102.3	83.77
YGL104C	103.3	101.6	66.06
YGL145W	103.6	102.3	63.34
YGL196W	109.5	109	74.24
YGL202W	106.1	104.5	64.7
YGL211W	107.1	106	63.34
YGL224C	104.9	102.2	61.98
YGL237C	102.3	101.7	63.34
YGR037C	108.8	107.3	67.42
YGR062C	105.8	104.5	61.98
YGR161W-C	103.5	101.5	67.42
YGR244C	106.5	104.9	63.34
YHL001W	103.2	101	66.06
YHL004W	107.3	107.6	70.15
YHR001W	105.8	104.2	68.79
YHR063C	102.7	102	63.34
YHR071W	103.3	102	68.79
YHR089C	100.5	99.12	63.34
YHR090C	111.7	110.3	75.6
YHR098C	107.6	105.6	71.51
YHR102W	100.1	97.59	64.7
YHR141C	86.71	84	59.8
YHR149C	102.3	99.59	63.34
YHR165C	105.4	104	67.42
YHR169W	108.7	106.5	68.79
YHR187W	101.4	99.35	66.06
YHR192W	103.9	104.1	67.42
YHR197W	104.8	102.9	67.42
YHR205W	94.98	93.63	55.17
YIL041W	100	98.47	61.98
YIL127C	100.4	97.96	61.98
YJL008C	97.55	97.81	62.49
YJL059W	101	99	61.98
YJR046W	102.9	101.5	66.06
YKL065C	105.9	104.9	68.79
YKL137W	105.2	103.9	66.06
YKL172W	102.9	99.65	59.25
YKR091W	107.2	104.3	67.42
YLR084C	102.3	101.4	61.98
YLR118C	103.6	102.5	63.34
YLR125W	98.62	96.22	59.25
YLR251W	102.4	101.4	61.98
YLR329W	105	104.2	68.79
YLR332W	107.2	106.5	66.06
YML092C	108.1	107.1	64.7
YMR032W	113.4	111.2	67.42
YMR059W	110.2	108	72.87
YNL112W	103.9	101.4	61.98
YNL162W	95.62	93.44	61.98
YOL073C	104.6	102.8	67.42
285
YBR179C	103.8	101	64.7
YER001W	99.06	96.77	66.06
YDR500C_1	92.84	88.53	60.61
YDR502C	96.14	93.62	64.7
YDR506C_1	94.79	92.42	63.34
YGR271W	94.24	91.3	64.7
YGR272C	97.14	93.62	60.61
YOR386W	102.3	99.71	63.34
YDR417C_1	82.39	79.38	52.44
YFL002C	106.4	105.1	64.7
YGR292W	101.8	98.67	66.06
YPL194W_1	102.9	99.74	64.7
YEL072W	105.5	103.7	63.34
YKL010C	94.26	91.47	59.25
YFL007W	97.48	94.69	60.61
YFL010C	108.5	106.2	68.79
YFL010W-A_1	105.6	104.5	70.15
YDR436W	100.7	97.24	56.53
YMR261C	99.53	97.24	64.7
YDR326C	91.61	95.01	68.79
YFL001W	97.34	96.24	66.06
YGR122C-	102.6	101.5	64.7
YBR020W_1	107.1	106.1	71.51
YDR417C_1	91.41	89.74	57.89
YKL008C	104.1	102.7	59.25
YOR289W	99.76	97.84	57.89
YGR255C	97.2	93.85	61.98
YGR257C	106	104.2	64.7
YGR258C	100.3	98.58	59.25
YHL040C	97.02	93.33	59.25
YDR242W_1	106.9	104.1	67.42
YER089C	106.4	103.3	68.79
YGL097W_1	103.4	100.7	67.42
YGR291C	104.6	101.1	70.15
YNL018C	95.63	92.77	66.06
YNL053W	100.1	97.7	64.7
YPL176C	98.34	97.17	61.98
YDR498C	96.27	92.45	60.61
YDR347W	96.12	93.87	67.42
YDR401W	98.07	94.97	61.98
YDR423C	98.87	95.04	63.34
YMR258C	111.2	112.9	97.39
YDR526C	101.6	97.54	63.34
YFL033C_1	103.8	100.8	63.34
YGR289C	94.46	93.2	66.06
YEL061C	102.8	98.91	67.42
YNL147W_1	98.13	93.78	63.34
YNL268W_1	99.95	96.75	64.7
YDR493W	108.5	107.2	68.79
YFL005W	110.9	107.6	72.87
YER019W	103.8	101.9	64.7
YER028C	105.3	102.9	66.06
YOR338W	109.2	106.9	68.79
YOR344C	108.1	105.4	64.7
YFL016C	101.8	99.67	63.34
YGR276C	115.6	115.1	71.51
YEL046C	109	106.3	70.15
YOR008C	116.8	116.3	64.7
YPL183W-A_1	109.9	107.2	66.06
YPL217C	103.9	101.1	61.98
YFL004W	107.6	104.4	67.42
YGR254W	105.9	102.7	70.15
YMR002W	105.6	102.8	67.42
YMR014W	100.7	97.08	64.7
YDL031W	101.8	98.29	63.34
YDL058W	103.9	100.7	66.06
YGR273C	102.2	98.96	68.79
YEL045C	102.8	100.5	61.98
YHR139C-	90.66	90.59	61.98
YDR461W	105.1	102.2	63.34
YBR075W_1	100.1	97.9	64.7
YFL029C	97.28	94.81	68.79
YGR252W	94.75	91.5	56.53
YOR292C	101	99.96	67.42
YOR316C	98.2	94.76	63.34
YOR318C	105.5	104.8	70.15
YDR512C_1	100.6	98.16	60.61
YDR515W	101.4	98.7	60.61
YEL033W	103.7	103.2	64.7
YHR126C	106	102.7	63.34
YPL272C	105.2	103.8	64.7
YFL003C	106.5	105.1	64.7
YNL047C	107.4	104.7	68.79
YNL055C	105.2	103.9	67.42
YBR268W	107.3	105	63.34
YAL024C	106.4	103.9	68.79
YBR299W	104.3	101.1	68.06
YCR107W	105.2	101.8	67.42
YFL012W	105.5	102.9	67.42
YFL013C	104.4	102.8	64.7
YHR079C	106.5	104.9	63.34
YNL309W	98.11	95.33	63.34
YDR444W	105.5	102.4	64.7
YGR162W	100.7	102.4	71.51
YNL220W	107.1	105.5	66.06
YNL284C	106	104.5	75.6
286
YPR011C	78.03	76.49	53.8
YPR083W	89.18	90.65	63.34
YPR091C	94.05	93.37	68.79
YPR118W	95.27	94.96	63.34
YPR151C	93.24	93.39	64.7
YFL033C_1	108.3	111	72.87
YFL063W	102.4	101.7	70.15
YJL103C	99.59	98.73	66.06
YNL011C_1	100.7	100	67.42
YNL059C	95.28	95.94	64.7
YNL086W	90.01	96.55	68.79
YNL096C	96.26	94.05	61.98
YNL109W	94.9	93.39	59.25
YNL315C_1	101.9	100.1	66.06
YNR033W_1	102.7	101.3	74.24
YOL151W_1	100.3	98.65	67.42
YOL166C	104.5	103.6	63.34
YPR021C	99.36	100.3	70.15
YPR086W	104.1	103.1	72.87
YPR104C	92.21	91.61	63.34
YPR133W-A	108.3	107.9	68.79
YFL060C	94.98	93.42	60.61
YFR002W	95.68	95.73	64.7
YML073C	80.36	82.71	63.34
YNL014W_1	94.62	92.96	61.98
YNL069C_1	78.64	77.53	56.53
YNL089C_1	97.8	100.6	64.7
YNL103W	96.82	96.46	66.06
YNL111C	103.5	103	66.06
YNR011C	99.62	98.05	64.7
YOL148C	98.46	98	67.42
YOL152W_1	97.55	96.09	67.42
YPL158C	112	112.1	70.15

## Sheet: Hom. SAT
	MEAN	MEDIAN	MODE
69
YAL016C-B	51.71	52.89	35.61			MEAN	MEDIAN	MODE
YAL037C-A	50.64	51.71	35.61		Average	52.0622	51.8253	42.1116
YAL067W-A	49.19	49.74	30.24		SD	7.26076	7.12709	10.1615
YAR035C-A	50.98	51.81	32.92		Upper Limit	66.6	66	62.4
YBL008W-A	48.87	48.32	35.61		Lower Limit	37.4	37.6	21.7
YBL029C-A	51.12	52.46	43.68
YBL039W-A	50.87	51.93	42.33
YBL071C-B	41.83	40	31.58
YBL071W-A	54.47	52.19	36.95
YBL101W-C	51.41	49.96	36.95
YBR056W-A	52.6	52.58	40.98
YBR058C-A	52.57	51.6	39.64
YBR072C-A	48.82	47.88	36.95
YBR085C-A	52.79	52.59	34.27
YBR111W-A	44.32	43.58	36.95
YBR182C-A	45.87	47	23.52
YBR196C-A	61.86	60.26	47.7
YBR196C-B	45.91	46.83	42.33
YBR200W-A	47.55	47.74	39.64
YBR221W-A	47	46.81	23.52
YBR233W-A	48.33	49.36	51.74
YBR296C-A	45.45	46.2	39.64
YCL001W-B	44.08	45.52	30.24
YCL057C-A	44.19	44.7	32.92
YCR075W-A	46.39	46.56	43.68
YDL085C-A	46.19	46.12	39.64
YDL159W-A	48.12	49.09	50.39
YDL160C-A	51.11	51.59	49.05
YDR003W-A	50.18	50.89	50.39
YDR034W-B	43.28	44.95	47.7
YDR079C-A	62.83	61.94	57.11
YDR169C-A	45.5	46.54	32.92
YDR182W-A	45.83	45.78	32.92
YDR194W-A	48.06	48.45	46.36
YDR246W-A	47.91	48.57	47.7
YDR320C-A	49.18	49.1	43.68
YDR322C-A	46.74	47.19	45.02
YDR379C-A	46.58	47.1	47.7
YDR524C-B	49.27	48.4	42.33
YDR524W-A	42.69	43.55	46.36
YEL059C-A	44.29	46.69	50.39
YER053C-A	49.52	49.46	45.02
YER074W-A	48.06	48.8	49.05
YER087C-B	50.19	50.46	47.7
YER175W-A	50.17	51.27	53.08
YER180C-A	49.37	49.89	53.08
YFL041W-A	47.14	47.63	32.92
YFR012W-A	45.31	46.15	47.7
YFR032C-B	45.23	45.27	30.24
YGL006W-A	46.81	47.05	40.98
YGL007C-A	46.93	47.76	49.05
YGL188C-A	50.17	51.22	49.05
YGR035W-A	54.88	55.86	46.36
YGR121W-A	49.61	50.4	34.27
YGR146C-A	48.52	48.44	38.3
YGR169C-A	44.17	45.5	47.7
YGR174W-A	47.14	46.91	39.64
YGR204C-A	48.72	49.22	34.27
YGR271C-A	43.58	42.45	31.58
YHL015W-A	48.86	49.39	45.02
YHR007C-A	48.38	49.24	51.74
YHR022C-A	48.47	49.52	49.05
YHR050W-A	48.1	49.6	24.86
YHR072W-A	47.57	47.32	42.33
YHR086W-A	45.6	46.25	45.02
YHR175W-A	48.53	49.44	51.74
YIL002W-A	48.61	49.15	45.02
YIL046W-A	44.89	45.48	31.58
YIL134C-A	46.28	46.38	39.64
YIR018C-A	46.47	47.2	38.3
YIR021W-A	50.17	50.79	50.39
YJL012C-A	48.24	50.33	51.74
YJL047C-A	46.45	47	35.61
YJL062W-A	50.97	51.34	30.24
YJL077W-B	46.27	46.88	47.7
YJL127C-B	46.04	46.1	34.27
YJL136W-A	45.89	46.34	46.36
YJR005C-A	51.88	51.96	34.27
YJR135W-A	43.36	44.66	45.02
YJR151W-A	52.53	53.51	31.58
YKL018C-A	51.66	52.51	36.95
YKL068W-A	50.84	51.25	28.89
YKL096C-B	48.61	49.17	27.55
YKL106C-A	50.06	50.26	28.89
YKL138C-A	50.89	51.77	32.92
70
YAL021C	73.17	77.13	59.8
YAL044W-A	46.47	47.28	23.52
YBR133C	60.79	62.9	55.77
YCL021W-A	51.96	53.94	31.58
YCL026C-B	46.5	47.19	28.89
YER007W	49.11	50.11	31.58
YER099C	45.58	47.04	26.2
YER105C	45.52	46.47	24.86
YER155C	101.7	102.7	83.99
YER186W-A	45.95	46.39	26.2
YGL100W	49.75	47.89	23.52
YGL119W	43.7	43.77	42.33
YGL134W	47.36	48.47	31.58
YGL178W	50.68	52.17	50.39
YGL184C	42.63	43.79	45.02
YGL185C	48.35	46.98	28.89
YGL190C	49.05	49.72	47.7
YGL191W	46.53	47.62	27.55
YGL192W	48.26	48.91	31.58
YGL216W	48.05	49.42	32.92
YGR180C	48.56	49.79	51.74
YHR091C	49.46	51.73	28.89
YKR004C-A	57.71	58.49	40.98
YKR099C-A	46.52	47.1	24.86
YLL006W-A	45.64	43.7	32.92
YLR264C-A	47.48	47.38	31.58
YLR285C-A	46.8	47.06	31.58
YLR307C-A	47.04	47.62	31.58
YLR312C-B	46.47	47.33	30.24
YLR342W-A	47	46.48	31.58
YLR361C-A	47.06	46.78	23.52
YLR363W-A	44.87	46.04	31.58
YLR406C-A	44.13	45.23	27.55
YLR412C-A	49.3	48.62	30.24
YML007C-A	49.23	49.56	34.27
YML054C-A	47.23	47.16	32.92
YML058W-A	46.76	46.45	27.55
YMR001C-A	66.25	64.9	54.42
YMR013W-A	46.07	45.47	28.89
YMR105W-A	48.16	48.52	32.92
YMR175W-A	48.67	48.63	31.58
YMR182W-A	46.26	46.54	30.24
YMR194C-B	47.42	48.57	26.2
YMR230W-A	48.29	48.31	43.68
YMR242W-A	45.58	45.56	30.24
YMR247W-A	48.09	48.82	32.92
YMR272W-B	46.92	47.33	27.55
YMR315W-A	47.06	47.07	38.3
YNL042W-B	47.3	47.17	31.58
YNL067W-B	41.97	40.96	27.55
YNL097C-A	50.02	50	31.58
YNL130C-A	45.04	45.63	24.86
YNL146C-A	44.83	45.73	28.89
YNL162W-A	44.97	44.81	27.55
YNL277W-A	49.48	44.24	24.86
YOL013W-B	47.64	47.86	28.89
YOL019W-A	46.42	46.37	30.24
YOL038C-A	47.08	46.69	31.58
YOL052C-A	46.71	47.06	31.58
YOL077W-A	46.55	47.05	30.24
YOL086W-A	45.79	45.44	30.24
YOL097W-A	47.93	49.26	26.2
YOL159C-A	47.07	47.89	28.89
YOL164W-A	46.29	46.07	28.89
YOR020W-A	48.4	49.53	49.05
YOR034C-A	52.01	52.86	47.7
YOR161C-C	46.47	46.27	34.27
YOR293C-A	45.92	45.75	24.86
YOR316C-A	48.37	49.93	53.08
YOR376W-A	46.57	46.83	27.55
YPL038W-A	46.07	46.81	24.86
YPL096C-A	48.97	48.95	27.55
YPL119C-A	45.65	47.7	49.05
YPL152W-A	46.53	47.93	28.89
YPL189C-A	47.15	48.23	34.27
YPR108W-A	46.5	46.86	31.58
YPR159C-A	47.25	49.16	51.74
71
YAR042W	57.95	56.34	46.36
YBL091C-A	58.87	56.24	50.39
YBL104C	56.34	55.77	50.39
YBR074W	59.08	57.81	45.02
YBR098W	59.05	58.63	55.77
YBR122C	44.16	45.54	26.2
YBR157C	59.6	58.4	46.36
YBR201W	56.65	55.18	45.02
YBR230W-A	60.64	59.78	42.33
YCL002C	60.98	59.35	51.74
YCL012C	56.65	55.9	51.74
YCL014W	59.88	60.17	58.46
YCL061C	70.85	70.59	70.55
YCR061W	55.68	54.25	50.39
YDR318W	64.56	63.9	54.42
YER109C	55.85	54.19	50.39
YFL031W	59.97	58.06	47.7
YFL042C	52.09	50.92	45.02
YFR045W	52.5	51.82	49.05
YGL033W	56.65	57.41	57.11
YGL045W	47.38	44.63	39.64
YGL186C	51.37	48.82	39.64
YGR225W	56.31	53.89	43.68
YJL012C	55.24	55.17	51.74
YJL016W	57.2	55.48	47.7
YJL020C	57.99	57.01	45.02
YJL088W	54.74	52.87	46.36
YJL096W	38.18	39.25	23.52
YJL160C	55.48	53.25	46.36
YJR060W	56.19	54.75	51.74
YJR085C	58.5	56.32	49.05
YJR101W	43.91	44.88	46.36
YJR112W-A	56.57	54.9	47.7
YJR114W	40.35	39.56	23.52
YJR143C	56.29	54.67	51.74
YJR151C	53.36	51.02	45.02
YKL002W	59.73	62.07	53.08
YKL033W-A	54.74	52.42	46.36
YKL157W	54.68	53.45	47.7
YKL198C	57.95	56.35	53.08
YKL201C	60.48	59.65	50.39
YKR054C	68.56	66.39	53.08
YKR100C	59.72	57.39	43.68
YLR054C	53.26	50.86	43.68
YLR194C	54.49	52.17	46.36
YLR211C	54.49	52.17	46.36
YLR371W	69.62	70.81	50.39
YLR419W	59.36	57.59	49.05
YLR445W	55.64	53.16	46.36
YML034W	58.26	56.64	51.74
YML104C	56.23	53.96	47.7
YMR143W	46.41	45.06	34.27
YMR202W	54.54	54.29	47.7
YMR269W	50.78	50.57	47.7
YNL090W	60.06	58.54	46.36
YNL147W	54.92	54.94	53.08
YNL209W	52.99	51.16	45.02
YNL280C	55.71	56.42	55.77
YNR052C	75.84	78.92	75.92
YOL048C	55.2	52.58	47.7
YOL140W	56.88	55.31	50.39
YOL145C	71.08	71.8	61.14
YOL154W	59.19	57.87	49.05
YOL164W	62.03	61.13	54.42
YOR026W	84.04	87.06	81.03
YOR069W	61.22	59.98	50.39
YOR087W	60.44	58.18	49.05
YOR239W	58.11	56.08	46.36
YOR298C-A	67.76	69.18	46.36
YPL165C	59.13	57.57	46.36
YPL249C-A	43.98	43.07	24.86
YPL277C	61.43	60.03	54.42
YPR089W	62.36	61.9	51.74
YPR098C	64.29	64.38	49.05
72
YAL049C	59.32	58.36	47.7
YBR062C	58.18	57.22	47.7
YBR105C	59.4	58.31	49.05
YBR274W	55.33	53.85	49.05
YCR061W	51.2	49.51	43.68
YCR095W-A	54.6	52.17	43.68
YDL026W	56.72	54.55	45.02
YDL036C	53.79	52.26	49.05
YDL069C	42.63	44.79	49.05
YDL077C	55.7	54.7	46.36
YDR090C	56.62	55.29	46.36
YDR092W	49.26	48.27	45.02
YDR147W	51.87	49.9	45.02
YDR179W-A	54.38	50.87	45.02
YDR315C	54.55	52.07	45.02
YDR433W	64.2	66.15	57.11
YDR448W	59.57	59.83	53.08
YDR485C	63.98	63.96	40.98
YDR501W	57.43	56.06	50.39
YDR518W	52.4	50.74	45.02
YEL022W	54.89	52.76	42.33
YEL041W	52.37	50.53	47.7
YER015W	55.04	53.91	45.02
YER026C	44.9	45.12	26.2
YER076C	57.46	57	42.33
YFL010W-A	57.26	57.26	45.02
YFR038W	56.7	56.19	53.08
YGL023C	54.41	53.42	47.7
YGL032C	54.54	54.34	53.08
YGL081W	54.29	53.22	43.68
YGL101W	54.49	52.79	47.7
YGL104C	56.4	55.93	47.7
YGL196W	54.82	54.24	50.39
YGL202W	55.35	54.62	47.7
YGL211W	64.16	63.09	53.08
YGL224C	53.16	53.03	45.02
YGL237C	43.36	43.1	24.86
YGR037C	64.76	65.1	59.8
YGR062C	40.12	42.12	46.36
YGR161W-C	56.53	55.31	45.02
YGR244C	54.02	51.27	45.02
YHL001W	48.59	46.36	42.33
YHL004W	41.31	42.57	43.68
YHR001W	57.8	55.3	46.36
YHR063C	65.42	65.36	51.74
YHR071W	56.03	54.56	49.05
YHR098C	52.66	51.54	46.36
YHR141C	55.82	54.16	43.68
YHR149C	55.53	53.08	47.7
YHR187W	57.01	56.78	57.11
YHR192W	51.99	50.15	45.02
YHR205W	39.66	37.13	30.24
YIL041W	56.34	55.07	45.02
YIL127C	52.14	50.41	45.02
YJL059W	50.4	50.31	36.95
YKL065C	58.36	56.58	42.33
YKL137W	52.84	51.13	45.02
YKR091W	55.45	54.81	40.98
YLR084C	48.96	49.44	51.74
YLR118C	58.53	57.14	49.05
YLR125W	61.97	60.46	51.74
YLR251W	49.72	49.37	46.36
YLR329W	69.91	71.36	54.42
YLR332W	53.76	51.85	46.36
YNL147W	47.4	46.75	43.68
YNL162W	47.32	45.99	40.98
YOL073C	57.31	56.47	50.39

## Sheet: Het. SAT
	MEAN	MEDIAN	MODE
281
YAL016C-B	52.24	51.83	50.39			MEAN	MEDIAN	MODE
YAL037C-A	53.46	52.98	46.36		Average	49.9695	49.5468	39.0369
YAL067W-A	53.4	53.11	43.68		SD	4.91955	3.93682	7.72021
YAR035C-A	53.07	52.37	45.02		Upper Limit	59.8	57.3	54.4
YBL008W-A	52.54	51.26	46.36		Lower Limit	40.2	41.7	23.6
YBL029C-A	56.75	55.41	45.02
YBL039W-A	52.78	51.86	46.36
YBL071C-B	55.26	54.05	39.64
YBL071W-A	55.89	53.99	47.7
YBL101W-C	52.64	51.61	45.02
YBR056W-A	54.92	53.86	46.36
YBR058C-A	53.55	52.58	49.05
YBR072C-A	53.72	52.04	43.68
YBR085C-A	53.17	52.93	45.02
YBR111W-A	54.67	53.65	47.7
YBR182C-A	53.09	52.12	42.33
YBR196C-A	51.38	50.79	30.24
YBR196C-B	54.84	52.76	43.68
YBR200W-A	56.62	55.02	36.95
YBR221W-A	54.54	53.47	45.02
YBR233W-A	57.14	55.46	43.68
YBR296C-A	53.32	52.26	49.05
YCL001W-B	51.57	51.73	49.05
YCL057C-A	50.12	49.38	27.55
YCR075W-A	54.63	53.48	47.7
YDL085C-A	52.24	50.75	46.36
YDL159W-A	54.01	52.4	47.7
YDL160C-A	52.45	50.91	43.68
YDR003W-A	55.61	53.64	50.39
YDR034W-B	51.77	51.51	49.05
YDR079C-A	54.74	53.76	45.02
YDR169C-A	55.34	53.97	45.02
YDR182W-A	54.98	53.79	47.7
YDR194W-A	54.58	53.44	49.05
YDR246W-A	54.56	53.46	42.33
YDR320C-A	53.05	51.56	45.02
YDR322C-A	52.71	51.29	43.68
YDR379C-A	50.81	49.85	31.58
YDR524C-B	55.74	53.8	47.7
YDR524W-A	52.03	51.48	46.36
YEL059C-A	54.77	53.19	47.7
YER053C-A	55.36	54.27	47.7
YER074W-A	53.34	52.44	49.05
YER087C-B	51.88	51.29	50.39
YER175W-A	53.18	52.3	45.02
YER180C-A	54.17	52.95	45.02
YFL041W-A	52.04	51.67	45.02
YFR012W-A	53.87	52.74	46.36
YFR032C-B	52.27	50.67	45.02
YGL006W-A	53.65	52.27	47.7
YGL007C-A	54.99	53.8	47.7
YGL041C-B	54.57	54.08	50.39
YGL188C-A	51.74	49.72	40.98
YGR035W-A	54.25	52.06	42.33
YGR121W-A	56.31	54.89	45.02
YGR146C-A	51.23	51.29	30.24
YGR169C-A	55.4	54.28	47.7
YGR174W-A	56.54	54.92	46.36
YGR204C-A	59.25	57.43	49.05
YGR271C-A	56.07	54	50.39
YHL015W-A	54.09	53.4	36.95
YHR007C-A	56.6	54.96	50.39
YHR022C-A	51.52	49.72	45.02
YHR050W-A	56.54	54.21	36.94
YHR072W-A	49.79	49.61	32.92
YHR086W-A	54.84	53.02	49.05
YHR175W-A	56.01	55.64	45.02
YIL002W-A	56.37	54.15	46.36
YIL046W-A	53.01	51.56	42.33
YIL134C-A	56.67	55.14	46.36
YIR018C-A	56.69	54.52	49.05
YIR021W-A	56.46	54.6	46.36
YJL012C-A	53.02	50.57	42.33
YJL047C-A	53.98	52.14	43.68
YJL062W-A	52.11	50.66	32.92
YJL077W-B	54.85	53.6	49.05
YJL127C-B	57.48	55.89	45.02
YJL136W-A	56.02	53.94	46.36
YJR005C-A	53.62	52.73	50.39
YJR135W-A	54.82	53.09	46.36
YJR151W-A	53.76	52.79	45.02
YKL018C-A	56.36	55.34	46.36
YKL068W-A	55.8	54.38	49.05
YKL096C-B	57.48	56.1	47.7
YKL106C-A	55.35	54.49	51.74
YKL138C-A	57.29	55.5	47.7
282
YAL021C	47.72	47.92	32.92
YAL044W-A	44.85	44.54	27.55
YBR133C	51.95	51.75	49.05
YCL021W-A	52.64	53.59	34.27
YCL026C-B	48.09	48.34	42.33
YDR224C	48.58	47.94	34.27
YER007W	48.38	47.73	26.2
YER016W	49.45	48.62	38.3
YER099C	49.18	48.34	38.3
YER105C	47.57	47.06	39.64
YER155C	49.73	49.19	34.27
YER186W-A	51.92	51.79	36.95
YGL100W	48.84	48.74	38.3
YGL119W	50.16	48.94	42.33
YGL134W	47.99	46.6	35.61
YGL178W	48.41	48.71	47.7
YGL184C	48.3	47.51	35.61
YGL185C	51.33	50.88	35.61
YGL190C	49.15	48.52	28.89
YGL191W	44.23	43.94	27.55
YGL192W	49.49	48.65	35.61
YGL216W	50.18	49.17	38.3
YGR180C	50.38	49.78	45.02
YHR091C	49.34	48.12	40.98
YHR188C	49.19	48.63	31.58
YKR004C-A	49.41	48.62	35.61
YKR099C-A	48.31	47.6	35.61
YLL006W-A	47.6	48.39	47.7
YLR099W-A	47.42	47.37	40.98
YLR264C-A	50.24	49.91	31.58
YLR285C-A	49.19	48.25	34.27
YLR307C-A	49.13	47.82	31.58
YLR312C-B	48.56	49.29	45.02
YLR342W-A	48.16	48.07	36.95
YLR361C-A	47.38	47.68	42.33
YLR363W-A	48.55	48.52	46.36
YLR406C-A	48.48	48.06	34.27
YLR412C-A	45.59	46.96	43.68
YML007C-A	48.45	47.67	35.61
YML054C-A	50.54	50.01	35.61
YML058W-A	49.08	47.62	36.95
YMR001C-A	49.88	49.02	45.02
YMR013W-A	49.98	48.5	39.64
YMR105W-A	49	49.01	34.27
YMR175W-A	48.56	48.66	32.92
YMR182W-A	46.4	46.25	31.58
YMR194C-B	48.62	48.26	28.89
YMR230W-A	48.8	48.68	35.61
YMR242W-A	49.57	47.99	42.33
YMR247W-A	49	47.63	32.92
YMR272W-B	47.18	46.46	38.3
YMR315W-A	48.18	47.68	34.27
YNL024C-A	47.13	45.87	32.92
YNL042W-B	42.34	41.54	30.24
YNL067W-B	50.37	49.15	34.27
YNL097C-A	51.19	51.81	50.39
YNL130C-A	47.82	48.36	46.36
YNL138W-A	48.31	47.81	30.24
YNL146C-A	49.8	47.81	38.3
YNL162W-A	48.37	47.54	38.3
YNL277W-A	48.25	47.7	36.95
YOL013W-B	47.69	47.08	30.24
YOL019W-A	49.48	48.6	34.27
YOL038C-A	50.06	50.14	28.89
YOL052C-A	46.5	46.55	31.58
YOL077W-A	48.31	47.69	39.64
YOL086W-A	45.73	45	26.2
YOL097W-A	47.49	46.39	35.61
YOL159C-A	46.78	45.98	31.58
YOL164W-A	49.46	48.95	34.27
YOR020W-A	49.51	48.32	35.61
YOR034C-A	47.14	46.91	32.92
YOR161C-C	49.98	49.61	34.27
YOR293C-A	49.47	48.33	36.95
YOR316C-A	46.26	45.6	35.61
YOR376W-A	48.94	48.25	36.95
YPL038W-A	49.2	49.11	30.24
YPL096C-A	45.92	45.83	32.92
YPL119C-A	47.25	48.39	50.39
YPL152W-A	48.56	48.53	42.33
YPL189C-A	49.35	49.82	32.92
YPR108W-A	45.3	45.5	30.24
YPR159C-A	46.88	47.1	36.95
283
YAR042W	48.32	49.52	50.39
YBL091C-A	45.78	47.86	50.39
YBL104C	46.49	47.63	26.2
YBR074W	46.24	47.51	51.74
YBR098W	45.68	46.74	49.05
YBR122C	45.52	47.08	51.74
YBR157C	44.14	45.72	47.7
YBR201W	44.87	45.91	43.68
YBR230W-A	45.18	45.29	31.58
YCL002C	45.61	45.87	35.61
YCL012C	43.99	44.73	43.68
YCL014W	48.95	48.69	31.58
YCL061C	47.12	48.31	50.39
YCR061W	49.14	48.76	35.61
YDR318W	49.7	49.82	38.3
YDR475C	49.6	49.29	32.92
YER109C	47.62	47.04	35.61
YFL031W	47.97	47.65	28.89
YFL042C	48.78	48.29	35.61
YFR045W	48.33	48.1	38.3
YGL033W	47.88	47.64	34.27
YGL045W	47.29	45.94	39.64
YGL186C	51.7	51.6	36.95
YGR029W	48.44	47.74	36.95
YGR225W	50.19	49.43	31.58
YHR128W	47.38	46.91	34.27
YHR199C-A	51.6	51.12	38.3
YIL106W	48.59	48.35	36.95
YJL012C	47.24	47.79	27.55
YJL016W	48.18	49.11	32.92
YJL020C	48.9	47.74	31.58
YJL088W	50.82	49.99	35.61
YJL096W	50.15	49.59	36.95
YJL160C	49.75	49.14	38.3
YJR060W	48.29	47.39	34.27
YJR085C	50.58	50	36.95
YJR086W	43.45	42.49	31.58
YJR089W	48.34	47.93	35.61
YJR101W	49.01	48.41	34.27
YJR112W-A	46.53	45.86	27.55
YJR114W	49.67	48.75	32.92
YJR143C	49.3	48.28	35.61
YJR151C	55.04	54.3	47.7
YKL002W	47.84	46.37	31.58
YKL033W-A	49.36	48.73	35.61
YKL049C	49.77	48.8	34.27
YKL157W	49.16	48.3	34.27
YKL198C	48.86	48.56	32.92
YKL201C	48.81	49	36.95
YKR054C	50.05	49.17	35.61
YKR100C	50.12	48.7	34.27
YLR054C	50.12	49.12	34.27
YLR194C	47.58	46.46	35.61
YLR211C	49.22	48.55	31.58
YLR316C	48.9	48.04	32.92
YLR371W	49.21	48.44	36.95
YLR383W	49.48	48.23	34.27
YLR419W	49.13	48.87	35.61
YLR445W	48.76	47.96	35.61
YML034W	48.39	48.2	39.64
YML104C	48.7	47.72	36.95
YMR143W	50.14	49.07	36.95
YMR202W	48.52	48.56	35.61
YMR269W	46.79	45.32	27.55
YNL036W	50.74	49.84	36.95
YNL090W	48.49	48.07	31.58
YNL147W	48.73	48.59	28.89
YNL209W	47.85	47.19	32.92
YNL280C	49.07	48.48	34.27
YNR052C	49.19	49.56	31.58
YOL048C	48.93	48.91	34.27
YOL140W	47.78	46.87	35.61
YOL142W	48.54	47.68	40.98
YOL145C	51.86	51.72	39.64
YOL154W	46.37	46.11	26.2
YOL164W	46.57	45.84	36.95
YOR026W	48.54	47.65	32.92
YOR069W	45.94	46.45	40.98
YOR087W	44.18	44.83	32.92
YOR239W	45.04	45.22	34.27
YOR298C-A	45.12	45.85	42.33
YPL075W	44.69	45.56	31.58
YPL165C	44.2	45.88	49.05
YPL249C-A	41.08	42.02	27.55
YPL277C	43.41	44.99	46.36
YPR089W	48.22	48.29	30.24
YPR098C	46.01	46.68	27.55
YPR141C	43.96	45.29	47.7
284
YAL049C	47.38	48.61	49.05
YBR062C	46.4	47.65	42.33
YBR105C	46.54	47.65	47.7
YBR274W	49.11	49.98	47.7
YCL005W-A	56.91	58	47.7
YCR061W	47.96	47.83	43.68
YCR095W-A	48.01	48.61	39.64
YDL026W	46.41	46.98	42.33
YDL036C	49.06	48.68	32.92
YDL069C	47.62	48.46	31.58
YDL077C	43.78	45.05	31.58
YDR090C	47.33	47.85	43.68
YDR092W	50.77	49.9	45.02
YDR147W	47.33	47.99	34.27
YDR179W-A	49.55	49.31	34.27
YDR315C	46.84	47.28	46.36
YDR433W	48.2	48.82	45.02
YDR448W	46.55	47.85	36.95
YDR485C	48.68	49.28	40.98
YDR501W	47.98	48.35	47.7
YDR518W	50.99	51.04	38.3
YEL022W	46.12	46.17	39.64
YEL041W	45.76	46.22	45.02
YER015W	45.5	45.74	43.68
YER026C	47.14	48.23	49.05
YER029C	44.31	45.27	49.05
YER076C	45.47	46.17	46.36
YFL010W-A	46.23	47.03	49.05
YFR038W	46.51	48.64	51.74
YGL023C	46.93	46.7	43.68
YGL032C	45.83	46.84	49.05
YGL044C	46.97	47.26	45.02
YGL081W	44.66	45.22	32.92
YGL101W	45.09	45.97	45.02
YGL104C	46.01	46.65	43.68
YGL145W	43.38	44.59	46.36
YGL196W	47.02	47.73	36.95
YGL202W	44.73	45.96	47.7
YGL211W	43.99	45.66	51.74
YGL224C	48.88	48.75	35.61
YGL237C	42.92	43.91	31.58
YGR037C	46.22	46.85	46.36
YGR062C	44.09	44.7	39.64
YGR161W-C	46.23	46.25	42.33
YGR244C	50.48	52.16	46.36
YHL001W	47.2	48.46	46.36
YHL004W	50.14	50.4	36.95
YHR001W	49.78	50.74	51.74
YHR063C	46.57	47.19	38.3
YHR071W	47.31	48.41	49.05
YHR089C	47.13	47.44	45.02
YHR090C	43.17	43.54	40.98
YHR098C	51.16	50.18	34.27
YHR102W	50.48	50.2	43.68
YHR141C	45.14	44.72	40.98
YHR149C	46.28	47.41	50.39
YHR165C	43.44	44.26	27.55
YHR169W	45.96	46.83	47.7
YHR187W	46.19	48.06	50.39
YHR192W	42.77	44.51	45.02
YHR197W	46.97	47.4	45.02
YHR205W	42.82	42.67	40.98
YIL041W	47.27	47.9	42.33
YIL127C	47.1	47.7	46.36
YJL008C	52.06	52.29	36.95
YJL059W	41.73	41.66	27.55
YJR046W	46	47.44	51.74
YKL065C	49.23	50.43	36.95
YKL137W	46.64	47.17	43.68
YKL172W	45.49	45.95	42.33
YKR091W	44.26	45.27	28.89
YLR084C	43.87	44.61	31.58
YLR118C	47.35	48.69	27.55
YLR125W	54.02	52.64	50.39
YLR251W	47.54	48.11	38.3
YLR329W	44.71	45.23	42.33
YLR332W	49.43	49.16	32.92
YML092C	46.42	46.71	43.68
YMR032W	44.22	44.36	38.3
YMR059W	47.86	49.22	49.05
YNL112W	45	45.82	49.05
YNL162W	46.38	46.1	38.3
YOL073C	47.85	48.67	45.02
285
YBR179C	46.19	46.95	28.89
YER001W	45.28	46.59	24.86
YDR500C_1	46.69	48.37	26.2
YDR502C	46.29	47.78	26.2
YDR506C_1	45.15	46.25	26.2
YGR271W	46.01	46.96	27.55
YGR272C	44.56	45.7	26.2
YOR386W	44.86	45.43	27.55
YDR417C_1	43.14	43.7	27.55
YFL002C	46.01	47.32	28.89
YGR292W	45.85	45.89	27.55
YPL194W_1	44.91	45.6	24.86
YEL072W	45.08	46	26.2
YKL010C	44.97	46.05	27.55
YFL007W	45.54	45.73	34.27
YFL010C	44.61	44.22	24.86
YFL010W-A_1	45.27	45.97	28.89
YDR436W	43.18	43.62	24.86
YMR261C	46.33	46.51	26.2
YDR326C	46.03	46.66	26.2
YFL001W	46.69	47.28	31.58
YGR122C-	45.8	46.75	26.2
YBR020W_1	71.64	69.25	23.51
YDR417C_1	42.4	42.94	27.55
YKL008C	46.2	47.33	27.55
YOR289W	46.52	47.37	26.2
YGR255C	41.26	41.27	24.86
YGR257C	43.96	44.74	24.86
YGR258C	45.52	45.91	28.89
YHL040C	46.34	47	28.89
YDR242W_1	47.04	47.13	30.24
YER089C	45.26	46.52	50.39
YGL097W_1	45.23	45.87	28.89
YGR291C	46.08	46.99	30.24
YNL018C	45.54	46.35	26.2
YNL053W	45.86	46.87	31.58
YPL176C	46.49	47.17	30.24
YDR498C	45.91	46.63	28.89
YDR347W	46.71	47.55	27.55
YDR401W	46.7	47.23	27.55
YDR423C	45.93	46.56	27.55
YMR258C	46.96	47.57	28.89
YDR526C	47.39	47.94	28.89
YFL033C_1	46.56	47.1	26.2
YGR289C	46.22	47.32	27.55
YEL061C	48.07	48.89	38.3
YNL147W_1	47.23	47.97	32.92
YNL268W_1	48.08	48.01	32.92
YDR493W	47.97	47.83	32.92
YFL005W	47.54	47.7	31.58
YER019W	47.65	47.46	31.58
YER028C	47.31	48.05	32.92
YOR338W	48.21	49.02	28.89
YOR344C	47.75	48.08	32.92
YFL016C	47.72	47.67	31.58
YGR276C	48.25	47.13	31.58
YEL046C	48.01	47.79	38.3
YOR008C	47.59	47.55	31.58
YPL183W-A_1	49.24	50.33	32.92
YPL217C	46.15	46.68	46.36
YFL004W	48.41	49.05	32.92
YGR254W	47.74	48.78	31.58
YMR002W	47.91	49.03	30.24
YMR014W	65.98	62.64	49.05
YDL031W	62.07	57.24	51.74
YDL058W	63.58	57.81	47.7
YGR273C	54.97	50.81	47.7
YEL045C	59.89	54.6	43.68
YHR139C-	56.52	50.32	38.3
YDR461W	55.14	55.07	49.05
YBR075W_1	52.29	51.85	47.7
YFL029C	46.08	46.16	30.24
YGR252W	48.66	49.06	34.27
YOR292C	50.18	49.95	40.98
YOR316C	61.72	56.83	50.39
YOR318C	58.18	52.22	43.68
YDR512C_1	61.31	55.3	40.98
YDR515W	67.05	61.92	49.05
YEL033W	53.34	48.33	42.33
YHR126C	60.3	55.8	45.02
YPL272C	64.69	59.87	49.05
YFL003C	63	58.01	49.05
YNL047C	66.21	61.15	45.02
YNL055C	86.01	84.18	55.77
YBR268W	62.29	57.16	47.7
YAL024C	64.33	58.61	46.36
YBR299W	61.58	56.19	45.02
YCR107W	60.46	55.63	45.02
YFL012W	65.02	59.37	50.39
YFL013C	65.2	60.71	43.68
YHR079C	67.52	62.87	46.36
YNL309W	56.82	54.33	24.86
YDR444W	59.21	54.76	42.33
YGR162W	59.87	53.83	23.52
YNL220W	56.5	52.81	49.05
YNL284C	63.78	59.98	46.36
286
YPR011C	50.41	51.63	52.44
YPR083W	50.38	51.02	32.01
YPR091C	50.18	50.8	46.99
YPR118W	51.31	52.85	32.01
YPR151C	50.51	51.07	36.1
YFL033C_1	48.3	49.42	26.56
YFL063W	49.92	49.79	36.1
YJL103C	50.93	50.64	37.46
YNL011C_1	50.58	51.4	51.08
YNL059C	51.55	52.61	34.73
YNL086W	51.21	51.18	37.46
YNL096C	50.09	50.48	37.46
YNL109W	50.41	51.52	52.44
YNL315C_1	52.9	52.68	41.55
YNR033W_1	51.13	50.91	44.27
YOL151W_1	50.07	49.48	34.73
YOL166C	51.5	52.16	49.72
YPR021C	51.9	52.39	34.73
YPR086W	51.73	51.45	34.73
YPR104C	50.09	49.66	36.1
YPR133W-A	53	53.41	45.63
YFL060C	52.03	51.27	46.99
YFR002W	51.54	51.29	49.72
YML073C	52.95	53.23	37.46
YNL014W_1	49.74	49.81	36.1
YNL069C_1	53.26	52.84	51.08
YNL089C_1	52.15	52.07	48.36
YNL103W	52.42	52.37	46.99
YNL111C	53.18	53.18	42.91
YNR011C	51.84	52.6	51.08
YOL148C	51.99	53.39	52.44
YOL152W_1	53.76	53.88	49.72
YPL158C	51.91	52.34	33.37

## Sheet: (Hom + Het) LOG
	MEAN	MEDIAN	MODE
HOM.
69
YAL016C-B	92.27	90.53	66.53			MEAN	MEDIAN	MODE
YAL037C-A	84.65	84.38	61.36		AVERAGE	100.397	98.7993	65.5344
YAL067W-A	89.51	89.44	61.36		SD	8.87348	9.33959	7.66111
YAR035C-A	99.74	97.75	58.75		Upper Limit	118.2	117.4	80.9
YBL008W-A	98.25	97.2	62.65		Lower Limit	82.6	80.2	50.1
YBL029C-A	96.95	95.1	62.65
YBL039W-A	88.25	86.53	60.07
YBL071C-B	84.49	82.09	60.07
YBL071W-A	81.64	82.37	59.8
YBL101W-C	89.76	85.8	61.36
YBR056W-A	85.95	84.84	62.65
YBR058C-A	83.46	83.07	58.78
YBR072C-A	84.46	84.19	61.14
YBR085C-A	96	93.75	62.65
YBR111W-A	90.68	87.12	67.83
YBR182C-A	81.46	82.62	65.24
YBR196C-A	111.8	109.2	74.24
YBR196C-B	83.7	85.73	61.36
YBR200W-A	99.67	96.24	62.65
YBR221W-A	96.65	94.97	66.53
YBR233W-A	84.8	87.58	61.36
YBR296C-A	93.54	89.92	63.94
YCL001W-B	89.15	85.91	58.78
YCL057C-A	82.45	80.66	56.2
YCR075W-A	91.13	88.58	57.49
YDL085C-A	98.18	95.93	63.94
YDL159W-A	88.95	86.12	57.49
YDL160C-A	93.59	90.32	60.07
YDR003W-A	93.74	91.3	62.65
YDR034W-B	98.17	95.14	58.78
YDR079C-A	106.5	107.1	71.9
YDR169C-A	90.52	88.83	58.78
YDR182W-A	95.3	92.44	63.94
YDR194W-A	88.91	86.5	57.49
YDR246W-A	97.63	94.52	60.07
YDR320C-A	91.51	88.9	56.2
YDR322C-A	84.36	83.78	61.36
YDR379C-A	91.29	88.62	60.07
YDR524C-B	81.57	73.57	45.86
YDR524W-A	81.7	73.68	48.45
YEL059C-A	71.81	71.46	57.49
YER053C-A	98.66	98.47	61.36
YER074W-A	89.81	89.12	70.55
YER087C-B	92.28	90.17	62.65
YER175W-A	90.92	94.7	66.53
YER180C-A	96.61	95.1	65.24
YFL041W-A	98.11	96.47	63.94
YFR012W-A	96.06	95.71	60.07
YFR032C-B	87.06	84.07	58.78
YGL006W-A	88.67	89.81	67.83
YGL041C-B	89.07	86.34	54.9
YGL188C-A	90.43	88.2	60.07
YGR035W-A	89.86	86.53	61.36
YGR121W-A	93.83	94.98	65.17
YGR146C-A	93.75	91.91	62.49
YGR169C-A	95.44	95.84	71.7
YGR174W-A	95.15	93.76	61.14
YGR204C-A	101.3	99.43	63.94
YGR271C-A	93.09	91.06	60.07
YHL015W-A	94.52	98.82	66.53
YHR007C-A	101	100.4	63.94
YHR022C-A	92.47	90.67	60.07
YHR050W-A	100.9	98.84	61.36
YHR072W-A	102.5	98.35	67.83
YHR086W-A	98.79	94.85	61.36
YHR175W-A	102.6	101.8	67.83
YIL002W-A	100.8	97.02	62.65
YIL046W-A	94.56	92.87	61.14
YIL134C-A	96.74	95.04	61.36
YIR018C-A	97.37	94.76	67.83
YIR021W-A	105.4	102.3	62.65
YJL012C-A	91.24	93.2	88.5
YJL047C-A	103.4	100.6	67.83
YJL062W-A	102.2	100.8	70.4
YJL077W-B	104.3	102.1	66.53
YJL127C-B	93.04	90.66	61.36
YJL136W-A	89.13	89.55	61.36
YJR005C-A	100.4	97.87	65.24
YJR135W-A	90.3	90.41	65.24
YJR151W-A	89.12	88.72	58.78
YKL018C-A	101	99.77	75.58
YKL068W-A	96.6	93.22	66.53
YKL096C-B	97.98	93.22	57.49
YKL106C-A	100.6	97.05	66.53
YKL138C-A	99.7	96	63.94
70
YAL021C	94.36	94.24	73.24
YAL044W-A	99.03	95.62	62.49
YBR133C	108.1	107.5	88.02
YCL021W-A	91.45	86.23	59.8
YCL026C-B	100.3	97.31	61.14
YER007W	104.7	104	70.55
YER099C	103.8	102.8	62.49
YER105C	94.05	88.73	62.49
YER186W-A	96.36	94.22	62.49
YGL100W	108.8	107.4	77.27
YGL119W	89.97	86.2	58.46
YGL134W	99.21	99.1	65.17
YGL178W	98.03	93.98	62.49
YGL184C	93.08	89.44	67.86
YGL185C	96.95	92.95	63.83
YGL190C	83.43	79.45	57.11
YGL191W	99.45	94.96	63.83
YGL192W	96.27	93.06	66.52
YGL216W	102.8	98.83	70.55
YGR180C	98.34	94.7	65.17
YHR091C	97.76	93.14	59.8
YKR004C-A	128	133.7	23.52
YKR099C-A	99.49	96.49	65.17
YLL006W-A	94.4	91.06	65.17
YLR264C-A	89.58	87.36	61.14
YLR285C-A	94.51	91.57	61.14
YLR307C-A	96.21	93.46	63.83
YLR312C-B	99.76	94.31	62.49
YLR342W-A	93.9	88.89	61.14
YLR361C-A	92	90.96	61.14
YLR363W-A	89.56	86.14	62.49
YLR406C-A	89.26	85.38	58.46
YLR412C-A	100.8	97.17	62.49
YML007C-A	93.57	89.76	59.8
YML054C-A	101.9	97.48	67.86
YML058W-A	88.6	85.91	63.83
YMR001C-A	100.3	98.4	75.92
YMR013W-A	94.83	91.02	70.55
YMR105W-A	98.11	95.12	65.17
YMR175W-A	106.5	101.7	66.52
YMR182W-A	95.8	90.57	61.14
YMR194C-B	125.4	129.5	102.8
YMR230W-A	98.35	94.71	66.52
YMR242W-A	96.78	90.84	62.49
YMR247W-A	96.49	92.77	66.52
YMR272W-B	94.39	90.78	63.83
YMR315W-A	97.85	94.47	66.52
YNL042W-B	96.83	92.41	62.49
YNL067W-B	97.95	97.3	63.83
YNL097C-A	99.89	98.18	67.86
YNL130C-A	92.73	87.61	62.49
YNL146C-A	94.61	91.75	62.49
YNL162W-A	87.09	82.32	62.49
YNL277W-A	89.5	84.12	57.11
YOL013W-B	96.83	91.55	63.83
YOL019W-A	92.34	86.73	61.14
YOL038C-A	96.91	93.98	66.52
YOL052C-A	96.58	93.2	61.14
YOL077W-A	92.33	88.99	71.9
YOL086W-A	98.08	93.39	66.52
YOL097W-A	91.79	90.7	66.52
YOL159C-A	96.91	93.06	63.83
YOL164W-A	100.7	94.31	66.52
YOR020W-A	88.47	85.96	65.17
YOR034C-A	104.9	104.5	66.52
YOR161C-C	93.23	90.75	61.14
YOR293C-A	98.23	93.35	67.86
YOR316C-A	97.67	93.43	65.17
YOR376W-A	92.51	88.95	63.83
YPL038W-A	88.38	88.09	65.17
YPL096C-A	94.25	92.19	63.83
YPL119C-A	92.28	88.84	59.8
YPL152W-A	91.86	89.13	66.52
YPL189C-A	97.77	91.23	67.86
YPR108W-A	93.31	88.47	59.8
YPR159C-A	92.49	88.83	65.17
71
YAR042W	99.09	97.17	65.17
YBL091C-A	90.99	87.72	62.49
YBL104C	104.6	102.4	66.52
YBR074W	96.3	94.03	63.83
YBR098W	93.29	90.71	59.8
YBR122C	73.99	71.42	47.7
YBR157C	95.85	94.9	55.77
YBR201W	99.15	97.76	57.11
YBR230W-A	96.75	95.43	63.83
YCL002C	98.33	96.47	63.83
YCL012C	101.2	98	63.83
YCL014W	103.7	101.2	66.52
YCL061C	135.9	153.7	132.4
YCR061W	99.49	98.47	61.14
YDR318W	115.1	116.3	97.43
YDR475C	103.4	102.3	62.49
YER109C	87.36	85.1	62.49
YFL031W	97.11	95.76	58.46
YFL042C	96.87	94.95	55.77
YFR045W	97.42	95.86	61.14
YGL033W	99.84	96.71	63.83
YGL045W	86.57	85.36	55.77
YGL186C	80.72	80.49	67.86
YGR225W	92.87	93.57	58.46
YJL012C	94.23	94.81	55.77
YJL016W	91.09	88.27	65.17
YJL020C	95.03	93.69	65.17
YJL088W	87.47	85.46	65.17
YJL096W	63.6	60.78	40.98
YJL160C	85.49	83.91	62.49
YJR060W	103.7	102.6	85.33
YJR085C	96.13	96.38	63.83
YJR101W	96.63	95.6	70.55
YJR112W-A	90.01	90	62.49
YJR114W	70.73	69.09	53.08
YJR143C	91.54	87.95	61.14
YJR151C	90.05	88.23	63.83
YKL002W	114.2	112.7	89.36
YKL033W-A	89.26	88.89	66.52
YKL157W	98.27	94.84	62.49
YKL198C	93.68	94.16	63.83
YKL201C	95.59	94.26	63.83
YKR054C	96.94	96.67	70.55
YKR100C	86.74	88.49	69.21
YLR054C	92.68	90.93	62.49
YLR194C	92.14	89.43	62.49
YLR211C	93.14	89.66	62.49
YLR371W	77.62	76.05	22.17
YLR419W	97.97	94.32	70.55
YLR445W	103.1	101.1	63.83
YML034W	85	82.74	66.52
YML104C	100.4	98.74	66.52
YMR143W	92.32	88.84	58.46
YMR202W	87.37	86.35	59.8
YMR269W	105.8	110.4	54.42
YNL090W	91.86	92.18	66.52
YNL147W	103.9	106.7	88.02
YNL209W	92.81	90.03	67.86
YNL280C	82.68	82.15	58.46
YNR052C	117.7	121.4	71.9
YOL048C	93.61	90.22	67.86
YOL140W	98.19	97.16	69.21
YOL145C	116.1	121.2	81.3
YOL154W	84.92	84.8	71.9
YOL164W	97.85	98.27	70.55
YOR026W	128.9	130.2	94.74
YOR069W	84.04	82.98	57.11
YOR087W	89.3	89.73	69.21
YOR239W	93.73	92.89	67.86
YOR298C-A	93.85	93.5	63.83
YPL165C	86.86	86.94	59.8
YPL249C-A	61.05	60	22.17
YPL277C	89.75	90.15	65.17
YPR089W	95.33	94.82	62.49
YPR098C	89.83	90.34	63.83
72
YAL049C	98.84	96.45	63.83
YBR062C	93.92	92.02	62.49
YBR105C	78.8	80.61	62.49
YBR274W	94.91	92.13	63.83
YCR061W	99.27	97.64	61.14
YCR095W-A	92.09	87.79	59.8
YDL026W	94.54	89.95	57.11
YDL036C	92.28	88.72	62.49
YDL069C	69.45	75.23	22.17
YDL077C	83.7	84.19	63.83
YDR090C	92.21	89.87	58.46
YDR092W	87.17	89.33	62.49
YDR147W	86.55	86.01	66.52
YDR179W-A	96.18	96.42	66.52
YDR315C	91.76	90.84	65.17
YDR448W	105.1	105.7	65.17
YDR485C	81.6	79.37	57.11
YDR501W	89.4	102.6	22.17
YDR518W	94.2	93.93	62.49
YEL022W	101.4	105.7	93.39
YEL041W	75.07	75.79	65.17
YER015W	88.52	85.84	62.49
YER076C	101.4	96.42	66.52
YFL010W-A	88.23	86.82	62.49
YFR038W	91.82	92.62	62.49
YGL023C	86.5	85.06	63.83
YGL032C	92.27	91.31	63.83
YGL081W	83.05	84.07	63.83
YGL101W	86.18	86.85	58.46
YGL104C	81.39	83.98	66.52
YGL196W	84.22	85.65	66.52
YGL202W	92.64	92.68	65.17
YGL211W	96.72	93.51	63.83
YGL224C	94.91	91.16	62.49
YGL237C	90	87.93	59.8
YGR037C	97.36	95.1	71.9
YGR161W-C	103.1	102.5	66.52
YGR244C	87.82	89.11	63.83
YHL001W	88.17	84.24	59.8
YHR001W	92.52	88.88	61.14
YHR063C	90.6	88.37	59.8
YHR071W	99.74	94.84	67.86
YHR098C	89.26	87.83	66.52
YHR141C	100.1	97.27	71.9
YHR149C	84.49	84.84	63.83
YHR187W	95.31	91.47	57.11
YHR192W	89.4	90.27	66.52
YHR205W	81.7	79.67	69.21
YIL041W	84.55	86.48	62.49
YIL127C	85.45	83.86	61.14
YJL059W	84.93	81.03	55.77
YKL065C	88.97	85.32	63.83
YKL137W	88.3	84.92	59.8
YKR091W	87.84	84.55	55.77
YLR084C	91.33	89.02	55.77
YLR118C	82.23	82.92	62.49
YLR125W	80.31	78.03	55.77
YLR251W	71.87	75.9	74.58
YLR329W	88.2	89.91	66.52
YLR332W	90.39	88.31	65.17
YNL147W	86.1	82.16	55.77
YNL162W	70.16	70.32	47.7
YOL073C	87.15	84.2	57.11
HET.
281
YAL016C-B	111.5	109.9	67.42
YAL037C-A	112.4	111.8	70.15
YAL067W-A	111.7	109.3	67.42
YAR035C-A	104.4	102.6	66.06
YBL008W-A	108.6	108.2	70.15
YBL029C-A	105.7	104.1	66.06
YBL039W-A	108.6	107.6	68.79
YBL071C-B	102.1	100.2	63.34
YBL071W-A	106.7	105	61.98
YBL101W-C	108.5	107.3	66.06
YBR056W-A	107.5	105.4	66.06
YBR058C-A	108	106.1	64.7
YBR072C-A	107.9	105.4	68.79
YBR085C-A	106.6	105.2	63.34
YBR111W-A	103.4	102.5	70.15
YBR182C-A	96.15	92.9	63.34
YBR196C-A	102.2	102.4	70.15
YBR196C-B	106	103	70.15
YBR200W-A	105.4	103.7	63.34
YBR221W-A	103.9	101.8	66.06
YBR233W-A	107	105.4	67.42
YBR296C-A	104.1	100.6	63.34
YCL001W-B	104.1	100.6	61.98
YCL057C-A	99.9	96.04	64.7
YCR075W-A	103.7	101	64.7
YDL085C-A	116.9	120.69	61.98
YDL159W-A	108.2	106.5	67.42
YDL160C-A	116.8	120.4	61.98
YDR003W-A	101.9	97.29	66.06
YDR034W-B	116.8	120.5	60.61
YDR079C-A	105.2	101.3	68.79
YDR169C-A	104.5	105.2	67.42
YDR182W-A	118	118.4	97.39
YDR194W-A	110.8	111.5	72.87
YDR246W-A	101.5	97.56	70.15
YDR320C-A	106.4	103.3	70.15
YDR322C-A	109.7	108.7	68.79
YDR379C-A	102.4	97.52	64.7
YDR524C-B	113.9	108.8	66.06
YDR524W-A	102.2	103.3	87.86
YEL059C-A	106.7	104.8	68.79
YER053C-A	104.5	100.2	68.79
YER074W-A	104.8	100.5	64.7
YER087C-B	102.3	98.91	67.42
YER175W-A	103.9	102.8	64.7
YER180C-A	97.23	97.68	67.42
YFL041W-A	107.9	105.3	72.87
YFR012W-A	99.38	96.79	64.7
YFR032C-B	104.5	102.3	61.98
YGL006W-A	104.6	102.2	67.42
YGL007C-A	107	105.4	71.51
YGL041C-B	107.2	105.3	66.06
YGL188C-A	100.3	97.23	64.7
YGR035W-A	105.5	104	60.61
YGR121W-A	108.8	106.1	68.79
YGR146C-A	104.5	100.9	68.79
YGR169C-A	102.4	99.67	64.7
YGR174W-A	104.6	101.2	64.7
YGR204C-A	100.2	97.14	61.98
YGR271C-A	103.9	100.7	67.42
YHL015W-A	112	110.2	74.24
YHR007C-A	108.7	107.8	67.42
YHR022C-A	107.7	106.2	66.06
YHR050W-A	102.9	101.7	61.98
YHR072W-A	107.4	104.4	72.87
YHR086W-A	105.6	102.3	67.42
YHR175W-A	110.6	110.5	72.87
YIL002W-A	108	108	66.06
YIL046W-A	105.9	102.1	64.7
YIL134C-A	101.5	98.14	68.79
YIR018C-A	102	98	64.7
YIR021W-A	105.9	101	63.34
YJL012C-A	102	101.9	64.7
YJL047C-A	104.6	101.9	66.06
YJL062W-A	97.33	96.63	64.7
YJL077W-B	108.3	107.2	64.7
YJL127C-B	101.7	96.41	63.34
YJL136W-A	99.1	95.47	63.34
YJR005C-A	104.4	100.6	64.7
YJR135W-A	106.9	105.5	61.98
YJR151W-A	116.6	117.4	72.87
YKL018C-A	104.1	105.2	67.42
YKL068W-A	107.1	103.1	71.51
YKL096C-B	103.9	98.69	63.34
YKL106C-A	104.2	102	67.42
YKL138C-A	107.2	106.8	90.58
282
YAL021C	111.5	110.9	76.96
YAL044W-A	106.5	103.8	70.15
YBR133C	109.6	107.2	70.15
YCL021W-A	115.7	113.3	68.79
YCL026C-B	104.9	103.7	60.61
YDR224C	109.4	107.3	94.67
YER007W	109.2	108.4	71.51
YER016W	105	103.4	67.42
YER099C	104.6	103.8	64.7
YER105C	102.8	100.8	61.98
YER155C	108.2	107.1	74.24
YER186W-A	109.6	107.9	64.7
YGL100W	108.3	108.4	63.34
YGL119W	112.8	110.8	71.51
YGL134W	106.2	103.7	72.87
YGL178W	102.4	101.3	64.7
YGL184C	107.5	105.9	68.79
YGL185C	107.9	105.3	67.42
YGL190C	104.5	103.4	64.7
YGL191W	105.7	105.4	63.34
YGL192W	107.5	104.9	63.34
YGL216W	107.2	105.4	70.15
YGR180C	106	103	67.42
YHR091C	106.7	104.9	61.98
YHR188C	107.4	106	66.06
YKR004C-A	108.5	108.2	68.79
YKR099C-A	112.2	112.5	64.7
YLL006W-A	99.62	97.29	64.7
YLR099W-A	108.7	108.5	67.42
YLR264C-A	104.2	103.9	63.34
YLR285C-A	107.4	107.3	64.7
YLR307C-A	106.6	107.6	66.06
YLR312C-B	104.3	102.9	63.83
YLR342W-A	103.5	101.8	70.55
YLR361C-A	109.1	107.6	69.21
YLR363W-A	107.7	107.8	70.55
YLR406C-A	104	102.5	63.83
YLR412C-A	101.5	105	63.83
YML007C-A	103.7	102.1	62.49
YML054C-A	106.8	104.6	63.83
YML058W-A	106.1	105.9	67.86
YMR001C-A	102.8	104.5	69.21
YMR013W-A	105.1	103.9	66.52
YMR105W-A	105	104.6	70.55
YMR175W-A	103.4	101.2	69.21
YMR182W-A	110.6	108.5	66.52
YMR194C-B	102.8	100.6	69.21
YMR230W-A	103.3	101.9	65.17
YMR242W-A	88.73	86	55.77
YMR247W-A	102.3	100.5	65.17
YMR272W-B	106.1	103.9	66.52
YMR315W-A	106.3	103.8	67.86
YNL024C-A	104.2	101.4	62.49
YNL042W-B	108.3	106.6	67.86
YNL067W-B	109	106.7	67.86
YNL097C-A	107	106	67.86
YNL130C-A	105.4	104.8	65.17
YNL138W-A	108.7	107.3	71.9
YNL146C-A	108	106.8	73.24
YNL162W-A	109.7	109.6	73.24
YNL277W-A	107.7	108.1	67.86
YOL013W-B	105.8	106.3	63.83
YOL019W-A	107.1	106.1	67.86
YOL038C-A	110.4	109.8	65.17
YOL052C-A	106.9	105.5	65.17
YOL077W-A	104.6	103.2	65.17
YOL086W-A	104.4	103.1	71.9
YOL097W-A	109.8	109.6	70.55
YOL159C-A	105.8	104.3	69.21
YOL164W-A	110.2	108.5	66.52
YOR020W-A	111.9	112	75.92
YOR034C-A	111	108.5	66.52
YOR161C-C	107.8	106.7	66.52
YOR293C-A	105.5	106.5	69.21
YOR316C-A	108.9	108	65.17
YOR376W-A	103.6	102.1	65.17
YPL038W-A	106.4	104.8	70.55
YPL096C-A	107.4	104.9	66.52
YPL119C-A	110.2	109.4	66.52
YPL152W-A	109.1	109.2	67.86
YPL189C-A	107.5	105.2	70.55
YPR108W-A	105.3	104.9	69.21
YPR159C-A	109.2	108.2	65.17
283
YAR042W	98.45	96.91	61.98
YBL091C-A	98.75	97.27	59.25
YBL104C	98.05	96.53	63.34
YBR074W	103.8	101.9	68.79
YBR098W	110.4	108.9	68.79
YBR122C	113.4	111.5	76.96
YBR157C	111.1	109.8	63.34
YBR201W	110.2	108.7	61.98
YBR230W-A	115.4	115.4	71.51
YCL002C	101.9	100.4	63.34
YCL012C	110.6	108.4	63.34
YCL014W	118.1	116.1	90.58
YCL061C	113.1	117.1	97.39
YCR061W	111.7	110.8	67.42
YDR318W	100.5	98.19	61.98
YDR475C	113.4	112.1	66.06
YER109C	96.19	95.3	64.7
YFL031W	100.3	98.88	63.34
YFL042C	112.1	109.8	68.79
YFR045W	112.8	113	67.42
YGL033W	108.7	107	64.7
YGL045W	116.4	117	101.5
YGL186C	112.6	113.1	67.42
YGR029W	105.1	101.5	67.42
YGR225W	117.7	120.4	63.34
YHR128W	104.5	102.4	67.42
YHR199C-A	113.3	113.3	67.42
YIL106W	97.49	97.14	63.34
YJL012C	120.6	127.7	115.1
YJL016W	108.4	107.3	68.79
YJL020C	111.5	112	61.98
YJL088W	111.2	111.6	63.34
YJL096W	112.1	109.6	64.7
YJL160C	102.6	101.2	63.34
YJR060W	109.8	107.8	61.98
YJR085C	102.7	101.6	63.34
YJR086W	99.91	97.79	64.7
YJR089W	114.8	111.9	71.51
YJR101W	103.7	101	64.7
YJR112W-A	112.9	114.2	63.34
YJR114W	107	104.5	71.51
YJR143C	106.3	104.2	66.06
YJR151C	113.2	112.3	76.96
YKL002W	113.7	113.3	61.98
YKL033W-A	103.8	102	66.06
YKL049C	101.3	98.77	66.06
YKL157W	99.37	96.36	66.06
YKL198C	99.89	97.01	60.61
YKL201C	104.7	102.1	66.06
YKR054C	109.8	108.8	70.15
YKR100C	105.4	102.9	67.42
YLR054C	101.6	99.19	66.06
YLR194C	100.4	98.29	64.7
YLR211C	103	101.3	66.06
YLR316C	101.2	99.33	60.61
YLR371W	115.4	115.5	70.15
YLR383W	109.9	106.9	72.87
YLR419W	104.8	102	68.79
YLR445W	95.93	98.61	64.7
YML034W	107.4	104.8	63.34
YML104C	107.2	104.7	61.98
YMR143W	101.6	98.87	61.98
YMR202W	104.8	101.2	66.06
YMR269W	109	108.9	63.34
YNL036W	108.5	106.2	67.42
YNL090W	109	108.5	75.6
YNL147W	110.6	110	75.6
YNL209W	107.4	108.1	67.42
YNL280C	106.1	106.2	71.51
YNR052C	106.9	103.1	66.06
YOL048C	103.9	102.6	67.42
YOL140W	106.8	104.4	66.06
YOL142W	96.67	94.19	60.61
YOL145C	111.4	108.7	71.51
YOL154W	102	100.3	63.34
YOL164W	104.6	103.1	64.7
YOR026W	103	100.1	67.42
YOR069W	106.1	103.2	67.42
YOR087W	106.4	105.7	63.34
YOR239W	110	108.4	70.15
YOR298C-A	109.4	106.9	66.06
YPL075W	105.1	103.2	68.79
YPL165C	101.9	102	68.79
YPL249C-A	99.03	100.8	66.06
YPL277C	109.1	107.7	66.06
YPR089W	116.2	115.4	72.87
YPR098C	104.9	102.8	66.06
YPR141C	106.5	105.2	71.51
284
YAL049C	109.6	110.3	66.06
YBR062C	104	103.2	66.06
YBR105C	109.3	109.2	71.51
YBR274W	103	102.7	70.15
YCL005W-A	111.2	110.1	75.6
YCR061W	108.1	108.2	67.42
YCR095W-A	110.3	109.2	70.15
YDL026W	110.2	109	70.15
YDL036C	108.5	107.3	70.15
YDL069C	98.29	96.33	64.7
YDL077C	108	108.1	68.79
YDR092W	101.6	100.1	67.42
YDR147W	107.4	108.3	70.15
YDR179W-A	110.2	108.2	64.7
YDR315C	109.1	108.3	68.79
YDR433W	112.7	113.8	72.87
YDR448W	106.8	105.8	68.79
YDR485C	102.3	102.4	61.98
YDR501W	103.8	101.2	63.34
YDR518W	102.1	100.5	60.61
YEL022W	99.61	97.57	66.06
YEL041W	105.4	103.1	63.34
YER015W	105.7	104.8	71.51
YER026C	109.8	108.3	66.06
YER029C	101.4	98.43	61.98
YER076C	108.2	107	68.79
YFL010W-A	103.6	105.2	67.42
YFR038W	106.7	105.2	64.7
YGL023C	96.26	94.03	66.06
YGL032C	105.7	104.6	66.06
YGL044C	109.4	108.7	64.7
YGL081W	105.8	104.1	66.06
YGL101W	104.4	102.3	83.77
YGL104C	103.3	101.6	66.06
YGL145W	103.6	102.3	63.34
YGL196W	109.5	109	74.24
YGL202W	106.1	104.5	64.7
YGL211W	107.1	106	63.34
YGL224C	104.9	102.2	61.98
YGL237C	102.3	101.7	63.34
YGR037C	108.8	107.3	67.42
YGR062C	105.8	104.5	61.98
YGR161W-C	103.5	101.5	67.42
YGR244C	106.5	104.9	63.34
YHL001W	103.2	101	66.06
YHL004W	107.3	107.6	70.15
YHR001W	105.8	104.2	68.79
YHR063C	102.7	102	63.34
YHR071W	103.3	102	68.79
YHR089C	100.5	99.12	63.34
YHR090C	111.7	110.3	75.6
YHR098C	107.6	105.6	71.51
YHR102W	100.1	97.59	64.7
YHR141C	86.71	84	59.8
YHR149C	102.3	99.59	63.34
YHR165C	105.4	104	67.42
YHR169W	108.7	106.5	68.79
YHR187W	101.4	99.35	66.06
YHR192W	103.9	104.1	67.42
YHR197W	104.8	102.9	67.42
YHR205W	94.98	93.63	55.17
YIL041W	100	98.47	61.98
YIL127C	100.4	97.96	61.98
YJL008C	97.55	97.81	62.49
YJL059W	101	99	61.98
YJR046W	102.9	101.5	66.06
YKL065C	105.9	104.9	68.79
YKL137W	105.2	103.9	66.06
YKL172W	102.9	99.65	59.25
YKR091W	107.2	104.3	67.42
YLR084C	102.3	101.4	61.98
YLR118C	103.6	102.5	63.34
YLR125W	98.62	96.22	59.25
YLR251W	102.4	101.4	61.98
YLR329W	105	104.2	68.79
YLR332W	107.2	106.5	66.06
YML092C	108.1	107.1	64.7
YMR032W	113.4	111.2	67.42
YMR059W	110.2	108	72.87
YNL112W	103.9	101.4	61.98
YNL162W	95.62	93.44	61.98
YOL073C	104.6	102.8	67.42
285
YBR179C	103.8	101	64.7
YER001W	99.06	96.77	66.06
YDR500C_1	92.84	88.53	60.61
YDR502C	96.14	93.62	64.7
YDR506C_1	94.79	92.42	63.34
YGR271W	94.24	91.3	64.7
YGR272C	97.14	93.62	60.61
YOR386W	102.3	99.71	63.34
YDR417C_1	82.39	79.38	52.44
YFL002C	106.4	105.1	64.7
YGR292W	101.8	98.67	66.06
YPL194W_1	102.9	99.74	64.7
YEL072W	105.5	103.7	63.34
YKL010C	94.26	91.47	59.25
YFL007W	97.48	94.69	60.61
YFL010C	108.5	106.2	68.79
YFL010W-A_1	105.6	104.5	70.15
YDR436W	100.7	97.24	56.53
YMR261C	99.53	97.24	64.7
YDR326C	91.61	95.01	68.79
YFL001W	97.34	96.24	66.06
YGR122C-	102.6	101.5	64.7
YBR020W_1	107.1	106.1	71.51
YDR417C_1	91.41	89.74	57.89
YKL008C	104.1	102.7	59.25
YOR289W	99.76	97.84	57.89
YGR255C	97.2	93.85	61.98
YGR257C	106	104.2	64.7
YGR258C	100.3	98.58	59.25
YHL040C	97.02	93.33	59.25
YDR242W_1	106.9	104.1	67.42
YER089C	106.4	103.3	68.79
YGL097W_1	103.4	100.7	67.42
YGR291C	104.6	101.1	70.15
YNL018C	95.63	92.77	66.06
YNL053W	100.1	97.7	64.7
YPL176C	98.34	97.17	61.98
YDR498C	96.27	92.45	60.61
YDR347W	96.12	93.87	67.42
YDR401W	98.07	94.97	61.98
YDR423C	98.87	95.04	63.34
YMR258C	111.2	112.9	97.39
YDR526C	101.6	97.54	63.34
YFL033C_1	103.8	100.8	63.34
YGR289C	94.46	93.2	66.06
YEL061C	102.8	98.91	67.42
YNL147W_1	98.13	93.78	63.34
YNL268W_1	99.95	96.75	64.7
YDR493W	108.5	107.2	68.79
YFL005W	110.9	107.6	72.87
YER019W	103.8	101.9	64.7
YER028C	105.3	102.9	66.06
YOR338W	109.2	106.9	68.79
YOR344C	108.1	105.4	64.7
YFL016C	101.8	99.67	63.34
YGR276C	115.6	115.1	71.51
YEL046C	109	106.3	70.15
YOR008C	116.8	116.3	64.7
YPL183W-A_1	109.9	107.2	66.06
YPL217C	103.9	101.1	61.98
YFL004W	107.6	104.4	67.42
YGR254W	105.9	102.7	70.15
YMR002W	105.6	102.8	67.42
YMR014W	100.7	97.08	64.7
YDL031W	101.8	98.29	63.34
YDL058W	103.9	100.7	66.06
YGR273C	102.2	98.96	68.79
YEL045C	102.8	100.5	61.98
YHR139C-	90.66	90.59	61.98
YDR461W	105.1	102.2	63.34
YBR075W_1	100.1	97.9	64.7
YFL029C	97.28	94.81	68.79
YGR252W	94.75	91.5	56.53
YOR292C	101	99.96	67.42
YOR316C	98.2	94.76	63.34
YOR318C	105.5	104.8	70.15
YDR512C_1	100.6	98.16	60.61
YDR515W	101.4	98.7	60.61
YEL033W	103.7	103.2	64.7
YHR126C	106	102.7	63.34
YPL272C	105.2	103.8	64.7
YFL003C	106.5	105.1	64.7
YNL047C	107.4	104.7	68.79
YNL055C	105.2	103.9	67.42
YBR268W	107.3	105	63.34
YAL024C	106.4	103.9	68.79
YBR299W	104.3	101.1	68.06
YCR107W	105.2	101.8	67.42
YFL012W	105.5	102.9	67.42
YFL013C	104.4	102.8	64.7
YHR079C	106.5	104.9	63.34
YNL309W	98.11	95.33	63.34
YDR444W	105.5	102.4	64.7
YGR162W	100.7	102.4	71.51
YNL220W	107.1	105.5	66.06
YNL284C	106	104.5	75.6
286
YPR011C	78.03	76.49	53.8
YPR083W	89.18	90.65	63.34
YPR091C	94.05	93.37	68.79
YPR118W	95.27	94.96	63.34
YPR151C	93.24	93.39	64.7
YFL033C_1	108.3	111	72.87
YFL063W	102.4	101.7	70.15
YJL103C	99.59	98.73	66.06
YNL011C_1	100.7	100	67.42
YNL059C	95.28	95.94	64.7
YNL086W	90.01	96.55	68.79
YNL096C	96.26	94.05	61.98
YNL109W	94.9	93.39	59.25
YNL315C_1	101.9	100.1	66.06
YNR033W_1	102.7	101.3	74.24
YOL151W_1	100.3	98.65	67.42
YOL166C	104.5	103.6	63.34
YPR021C	99.36	100.3	70.15
YPR086W	104.1	103.1	72.87
YPR104C	92.21	91.61	63.34
YPR133W-A	108.3	107.9	68.79
YFL060C	94.98	93.42	60.61
YFR002W	95.68	95.73	64.7
YML073C	80.36	82.71	63.34
YNL014W_1	94.62	92.96	61.98
YNL069C_1	78.64	77.53	56.53
YNL089C_1	97.8	100.6	64.7
YNL103W	96.82	96.46	66.06
YNL111C	103.5	103	66.06
YNR011C	99.62	98.05	64.7
YOL148C	98.46	98	67.42
YOL152W_1	97.55	96.09	67.42
YPL158C	112	112.1	70.15

## Sheet: (Hom + Het) SAT
	MEAN	MEDIAN	MODE
HOM.
69
YAL016C-B	51.71	52.89	35.61			MEAN	MEDIAN	MODE
YAL037C-A	50.64	51.71	35.61		AVERAGE	50.7909	50.4411	40.2436
YAL067W-A	49.19	49.74	30.24		SD	6.0321	5.52664	8.88149
YAR035C-A	50.98	51.81	32.92		Upper Limit	62.8	61.4	58
YBL008W-A	48.87	48.32	35.61		Lower Limit	38.8	39.4	22.4
YBL029C-A	51.12	52.46	43.68
YBL039W-A	50.87	51.93	42.33
YBL071C-B	41.83	40	31.58
YBL071W-A	54.47	52.19	36.95
YBL101W-C	51.41	49.96	36.95
YBR056W-A	52.6	52.58	40.98
YBR058C-A	52.57	51.6	39.64
YBR072C-A	48.82	47.88	36.95
YBR085C-A	52.79	52.59	34.27
YBR111W-A	44.32	43.58	36.95
YBR182C-A	45.87	47	23.52
YBR196C-A	61.86	60.26	47.7
YBR196C-B	45.91	46.83	42.33
YBR200W-A	47.55	47.74	39.64
YBR221W-A	47	46.81	23.52
YBR233W-A	48.33	49.36	51.74
YBR296C-A	45.45	46.2	39.64
YCL001W-B	44.08	45.52	30.24
YCL057C-A	44.19	44.7	32.92
YCR075W-A	46.39	46.56	43.68
YDL085C-A	46.19	46.12	39.64
YDL159W-A	48.12	49.09	50.39
YDL160C-A	51.11	51.59	49.05
YDR003W-A	50.18	50.89	50.39
YDR034W-B	43.28	44.95	47.7
YDR079C-A	62.83	61.94	57.11
YDR169C-A	45.5	46.54	32.92
YDR182W-A	45.83	45.78	32.92
YDR194W-A	48.06	48.45	46.36
YDR246W-A	47.91	48.57	47.7
YDR320C-A	49.18	49.1	43.68
YDR322C-A	46.74	47.19	45.02
YDR379C-A	46.58	47.1	47.7
YDR524C-B	49.27	48.4	42.33
YDR524W-A	42.69	43.55	46.36
YEL059C-A	44.29	46.69	50.39
YER053C-A	49.52	49.46	45.02
YER074W-A	48.06	48.8	49.05
YER087C-B	50.19	50.46	47.7
YER175W-A	50.17	51.27	53.08
YER180C-A	49.37	49.89	53.08
YFL041W-A	47.14	47.63	32.92
YFR012W-A	45.31	46.15	47.7
YFR032C-B	45.23	45.27	30.24
YGL006W-A	46.81	47.05	40.98
YGL007C-A	46.93	47.76	49.05
YGL188C-A	50.17	51.22	49.05
YGR035W-A	54.88	55.86	46.36
YGR121W-A	49.61	50.4	34.27
YGR146C-A	48.52	48.44	38.3
YGR169C-A	44.17	45.5	47.7
YGR174W-A	47.14	46.91	39.64
YGR204C-A	48.72	49.22	34.27
YGR271C-A	43.58	42.45	31.58
YHL015W-A	48.86	49.39	45.02
YHR007C-A	48.38	49.24	51.74
YHR022C-A	48.47	49.52	49.05
YHR050W-A	48.1	49.6	24.86
YHR072W-A	47.57	47.32	42.33
YHR086W-A	45.6	46.25	45.02
YHR175W-A	48.53	49.44	51.74
YIL002W-A	48.61	49.15	45.02
YIL046W-A	44.89	45.48	31.58
YIL134C-A	46.28	46.38	39.64
YIR018C-A	46.47	47.2	38.3
YIR021W-A	50.17	50.79	50.39
YJL012C-A	48.24	50.33	51.74
YJL047C-A	46.45	47	35.61
YJL062W-A	50.97	51.34	30.24
YJL077W-B	46.27	46.88	47.7
YJL127C-B	46.04	46.1	34.27
YJL136W-A	45.89	46.34	46.36
YJR005C-A	51.88	51.96	34.27
YJR135W-A	43.36	44.66	45.02
YJR151W-A	52.53	53.51	31.58
YKL018C-A	51.66	52.51	36.95
YKL068W-A	50.84	51.25	28.89
YKL096C-B	48.61	49.17	27.55
YKL106C-A	50.06	50.26	28.89
YKL138C-A	50.89	51.77	32.92
70
YAL021C	73.17	77.13	59.8
YAL044W-A	46.47	47.28	23.52
YBR133C	60.79	62.9	55.77
YCL021W-A	51.96	53.94	31.58
YCL026C-B	46.5	47.19	28.89
YER007W	49.11	50.11	31.58
YER099C	45.58	47.04	26.2
YER105C	45.52	46.47	24.86
YER155C	101.7	102.7	83.99
YER186W-A	45.95	46.39	26.2
YGL100W	49.75	47.89	23.52
YGL119W	43.7	43.77	42.33
YGL134W	47.36	48.47	31.58
YGL178W	50.68	52.17	50.39
YGL184C	42.63	43.79	45.02
YGL185C	48.35	46.98	28.89
YGL190C	49.05	49.72	47.7
YGL191W	46.53	47.62	27.55
YGL192W	48.26	48.91	31.58
YGL216W	48.05	49.42	32.92
YGR180C	48.56	49.79	51.74
YHR091C	49.46	51.73	28.89
YKR004C-A	57.71	58.49	40.98
YKR099C-A	46.52	47.1	24.86
YLL006W-A	45.64	43.7	32.92
YLR264C-A	47.48	47.38	31.58
YLR285C-A	46.8	47.06	31.58
YLR307C-A	47.04	47.62	31.58
YLR312C-B	46.47	47.33	30.24
YLR342W-A	47	46.48	31.58
YLR361C-A	47.06	46.78	23.52
YLR363W-A	44.87	46.04	31.58
YLR406C-A	44.13	45.23	27.55
YLR412C-A	49.3	48.62	30.24
YML007C-A	49.23	49.56	34.27
YML054C-A	47.23	47.16	32.92
YML058W-A	46.76	46.45	27.55
YMR001C-A	66.25	64.9	54.42
YMR013W-A	46.07	45.47	28.89
YMR105W-A	48.16	48.52	32.92
YMR175W-A	48.67	48.63	31.58
YMR182W-A	46.26	46.54	30.24
YMR194C-B	47.42	48.57	26.2
YMR230W-A	48.29	48.31	43.68
YMR242W-A	45.58	45.56	30.24
YMR247W-A	48.09	48.82	32.92
YMR272W-B	46.92	47.33	27.55
YMR315W-A	47.06	47.07	38.3
YNL042W-B	47.3	47.17	31.58
YNL067W-B	41.97	40.96	27.55
YNL097C-A	50.02	50	31.58
YNL130C-A	45.04	45.63	24.86
YNL146C-A	44.83	45.73	28.89
YNL162W-A	44.97	44.81	27.55
YNL277W-A	49.48	44.24	24.86
YOL013W-B	47.64	47.86	28.89
YOL019W-A	46.42	46.37	30.24
YOL038C-A	47.08	46.69	31.58
YOL052C-A	46.71	47.06	31.58
YOL077W-A	46.55	47.05	30.24
YOL086W-A	45.79	45.44	30.24
YOL097W-A	47.93	49.26	26.2
YOL159C-A	47.07	47.89	28.89
YOL164W-A	46.29	46.07	28.89
YOR020W-A	48.4	49.53	49.05
YOR034C-A	52.01	52.86	47.7
YOR161C-C	46.47	46.27	34.27
YOR293C-A	45.92	45.75	24.86
YOR316C-A	48.37	49.93	53.08
YOR376W-A	46.57	46.83	27.55
YPL038W-A	46.07	46.81	24.86
YPL096C-A	48.97	48.95	27.55
YPL119C-A	45.65	47.7	49.05
YPL152W-A	46.53	47.93	28.89
YPL189C-A	47.15	48.23	34.27
YPR108W-A	46.5	46.86	31.58
YPR159C-A	47.25	49.16	51.74
71
YAR042W	57.95	56.34	46.36
YBL091C-A	58.87	56.24	50.39
YBL104C	56.34	55.77	50.39
YBR074W	59.08	57.81	45.02
YBR098W	59.05	58.63	55.77
YBR122C	44.16	45.54	26.2
YBR157C	59.6	58.4	46.36
YBR201W	56.65	55.18	45.02
YBR230W-A	60.64	59.78	42.33
YCL002C	60.98	59.35	51.74
YCL012C	56.65	55.9	51.74
YCL014W	59.88	60.17	58.46
YCL061C	70.85	70.59	70.55
YCR061W	55.68	54.25	50.39
YDR318W	64.56	63.9	54.42
YER109C	55.85	54.19	50.39
YFL031W	59.97	58.06	47.7
YFL042C	52.09	50.92	45.02
YFR045W	52.5	51.82	49.05
YGL033W	56.65	57.41	57.11
YGL045W	47.38	44.63	39.64
YGL186C	51.37	48.82	39.64
YGR225W	56.31	53.89	43.68
YJL012C	55.24	55.17	51.74
YJL016W	57.2	55.48	47.7
YJL020C	57.99	57.01	45.02
YJL088W	54.74	52.87	46.36
YJL096W	38.18	39.25	23.52
YJL160C	55.48	53.25	46.36
YJR060W	56.19	54.75	51.74
YJR085C	58.5	56.32	49.05
YJR101W	43.91	44.88	46.36
YJR112W-A	56.57	54.9	47.7
YJR114W	40.35	39.56	23.52
YJR143C	56.29	54.67	51.74
YJR151C	53.36	51.02	45.02
YKL002W	59.73	62.07	53.08
YKL033W-A	54.74	52.42	46.36
YKL157W	54.68	53.45	47.7
YKL198C	57.95	56.35	53.08
YKL201C	60.48	59.65	50.39
YKR054C	68.56	66.39	53.08
YKR100C	59.72	57.39	43.68
YLR054C	53.26	50.86	43.68
YLR194C	54.49	52.17	46.36
YLR211C	54.49	52.17	46.36
YLR371W	69.62	70.81	50.39
YLR419W	59.36	57.59	49.05
YLR445W	55.64	53.16	46.36
YML034W	58.26	56.64	51.74
YML104C	56.23	53.96	47.7
YMR143W	46.41	45.06	34.27
YMR202W	54.54	54.29	47.7
YMR269W	50.78	50.57	47.7
YNL090W	60.06	58.54	46.36
YNL147W	54.92	54.94	53.08
YNL209W	52.99	51.16	45.02
YNL280C	55.71	56.42	55.77
YNR052C	75.84	78.92	75.92
YOL048C	55.2	52.58	47.7
YOL140W	56.88	55.31	50.39
YOL145C	71.08	71.8	61.14
YOL154W	59.19	57.87	49.05
YOL164W	62.03	61.13	54.42
YOR026W	84.04	87.06	81.03
YOR069W	61.22	59.98	50.39
YOR087W	60.44	58.18	49.05
YOR239W	58.11	56.08	46.36
YOR298C-A	67.76	69.18	46.36
YPL165C	59.13	57.57	46.36
YPL249C-A	43.98	43.07	24.86
YPL277C	61.43	60.03	54.42
YPR089W	62.36	61.9	51.74
YPR098C	64.29	64.38	49.05
72
YAL049C	59.32	58.36	47.7
YBR062C	58.18	57.22	47.7
YBR105C	59.4	58.31	49.05
YBR274W	55.33	53.85	49.05
YCR061W	51.2	49.51	43.68
YCR095W-A	54.6	52.17	43.68
YDL026W	56.72	54.55	45.02
YDL036C	53.79	52.26	49.05
YDL069C	42.63	44.79	49.05
YDL077C	55.7	54.7	46.36
YDR090C	56.62	55.29	46.36
YDR092W	49.26	48.27	45.02
YDR147W	51.87	49.9	45.02
YDR179W-A	54.38	50.87	45.02
YDR315C	54.55	52.07	45.02
YDR433W	64.2	66.15	57.11
YDR448W	59.57	59.83	53.08
YDR485C	63.98	63.96	40.98
YDR501W	57.43	56.06	50.39
YDR518W	52.4	50.74	45.02
YEL022W	54.89	52.76	42.33
YEL041W	52.37	50.53	47.7
YER015W	55.04	53.91	45.02
YER026C	44.9	45.12	26.2
YER076C	57.46	57	42.33
YFL010W-A	57.26	57.26	45.02
YFR038W	56.7	56.19	53.08
YGL023C	54.41	53.42	47.7
YGL032C	54.54	54.34	53.08
YGL081W	54.29	53.22	43.68
YGL101W	54.49	52.79	47.7
YGL104C	56.4	55.93	47.7
YGL196W	54.82	54.24	50.39
YGL202W	55.35	54.62	47.7
YGL211W	64.16	63.09	53.08
YGL224C	53.16	53.03	45.02
YGL237C	43.36	43.1	24.86
YGR037C	64.76	65.1	59.8
YGR062C	40.12	42.12	46.36
YGR161W-C	56.53	55.31	45.02
YGR244C	54.02	51.27	45.02
YHL001W	48.59	46.36	42.33
YHL004W	41.31	42.57	43.68
YHR001W	57.8	55.3	46.36
YHR063C	65.42	65.36	51.74
YHR071W	56.03	54.56	49.05
YHR098C	52.66	51.54	46.36
YHR141C	55.82	54.16	43.68
YHR149C	55.53	53.08	47.7
YHR187W	57.01	56.78	57.11
YHR192W	51.99	50.15	45.02
YHR205W	39.66	37.13	30.24
YIL041W	56.34	55.07	45.02
YIL127C	52.14	50.41	45.02
YJL059W	50.4	50.31	36.95
YKL065C	58.36	56.58	42.33
YKL137W	52.84	51.13	45.02
YKR091W	55.45	54.81	40.98
YLR084C	48.96	49.44	51.74
YLR118C	58.53	57.14	49.05
YLR125W	61.97	60.46	51.74
YLR251W	49.72	49.37	46.36
YLR329W	69.91	71.36	54.42
YLR332W	53.76	51.85	46.36
YNL147W	47.4	46.75	43.68
YNL162W	47.32	45.99	40.98
YOL073C	57.31	56.47	50.39
HET.
281
YAL016C-B	52.24	51.83	50.39
YAL037C-A	53.46	52.98	46.36
YAL067W-A	53.4	53.11	43.68
YAR035C-A	53.07	52.37	45.02
YBL008W-A	52.54	51.26	46.36
YBL029C-A	56.75	55.41	45.02
YBL039W-A	52.78	51.86	46.36
YBL071C-B	55.26	54.05	39.64
YBL071W-A	55.89	53.99	47.7
YBL101W-C	52.64	51.61	45.02
YBR056W-A	54.92	53.86	46.36
YBR058C-A	53.55	52.58	49.05
YBR072C-A	53.72	52.04	43.68
YBR085C-A	53.17	52.93	45.02
YBR111W-A	54.67	53.65	47.7
YBR182C-A	53.09	52.12	42.33
YBR196C-A	51.38	50.79	30.24
YBR196C-B	54.84	52.76	43.68
YBR200W-A	56.62	55.02	36.95
YBR221W-A	54.54	53.47	45.02
YBR233W-A	57.14	55.46	43.68
YBR296C-A	53.32	52.26	49.05
YCL001W-B	51.57	51.73	49.05
YCL057C-A	50.12	49.38	27.55
YCR075W-A	54.63	53.48	47.7
YDL085C-A	52.24	50.75	46.36
YDL159W-A	54.01	52.4	47.7
YDL160C-A	52.45	50.91	43.68
YDR003W-A	55.61	53.64	50.39
YDR034W-B	51.77	51.51	49.05
YDR079C-A	54.74	53.76	45.02
YDR169C-A	55.34	53.97	45.02
YDR182W-A	54.98	53.79	47.7
YDR194W-A	54.58	53.44	49.05
YDR246W-A	54.56	53.46	42.33
YDR320C-A	53.05	51.56	45.02
YDR322C-A	52.71	51.29	43.68
YDR379C-A	50.81	49.85	31.58
YDR524C-B	55.74	53.8	47.7
YDR524W-A	52.03	51.48	46.36
YEL059C-A	54.77	53.19	47.7
YER053C-A	55.36	54.27	47.7
YER074W-A	53.34	52.44	49.05
YER087C-B	51.88	51.29	50.39
YER175W-A	53.18	52.3	45.02
YER180C-A	54.17	52.95	45.02
YFL041W-A	52.04	51.67	45.02
YFR012W-A	53.87	52.74	46.36
YFR032C-B	52.27	50.67	45.02
YGL006W-A	53.65	52.27	47.7
YGL007C-A	54.99	53.8	47.7
YGL041C-B	54.57	54.08	50.39
YGL188C-A	51.74	49.72	40.98
YGR035W-A	54.25	52.06	42.33
YGR121W-A	56.31	54.89	45.02
YGR146C-A	51.23	51.29	30.24
YGR169C-A	55.4	54.28	47.7
YGR174W-A	56.54	54.92	46.36
YGR204C-A	59.25	57.43	49.05
YGR271C-A	56.07	54	50.39
YHL015W-A	54.09	53.4	36.95
YHR007C-A	56.6	54.96	50.39
YHR022C-A	51.52	49.72	45.02
YHR050W-A	56.54	54.21	36.94
YHR072W-A	49.79	49.61	32.92
YHR086W-A	54.84	53.02	49.05
YHR175W-A	56.01	55.64	45.02
YIL002W-A	56.37	54.15	46.36
YIL046W-A	53.01	51.56	42.33
YIL134C-A	56.67	55.14	46.36
YIR018C-A	56.69	54.52	49.05
YIR021W-A	56.46	54.6	46.36
YJL012C-A	53.02	50.57	42.33
YJL047C-A	53.98	52.14	43.68
YJL062W-A	52.11	50.66	32.92
YJL077W-B	54.85	53.6	49.05
YJL127C-B	57.48	55.89	45.02
YJL136W-A	56.02	53.94	46.36
YJR005C-A	53.62	52.73	50.39
YJR135W-A	54.82	53.09	46.36
YJR151W-A	53.76	52.79	45.02
YKL018C-A	56.36	55.34	46.36
YKL068W-A	55.8	54.38	49.05
YKL096C-B	57.48	56.1	47.7
YKL106C-A	55.35	54.49	51.74
YKL138C-A	57.29	55.5	47.7
282
YAL021C	47.72	47.92	32.92
YAL044W-A	44.85	44.54	27.55
YBR133C	51.95	51.75	49.05
YCL021W-A	52.64	53.59	34.27
YCL026C-B	48.09	48.34	42.33
YDR224C	48.58	47.94	34.27
YER007W	48.38	47.73	26.2
YER016W	49.45	48.62	38.3
YER099C	49.18	48.34	38.3
YER105C	47.57	47.06	39.64
YER155C	49.73	49.19	34.27
YER186W-A	51.92	51.79	36.95
YGL100W	48.84	48.74	38.3
YGL119W	50.16	48.94	42.33
YGL134W	47.99	46.6	35.61
YGL178W	48.41	48.71	47.7
YGL184C	48.3	47.51	35.61
YGL185C	51.33	50.88	35.61
YGL190C	49.15	48.52	28.89
YGL191W	44.23	43.94	27.55
YGL192W	49.49	48.65	35.61
YGL216W	50.18	49.17	38.3
YGR180C	50.38	49.78	45.02
YHR091C	49.34	48.12	40.98
YHR188C	49.19	48.63	31.58
YKR004C-A	49.41	48.62	35.61
YKR099C-A	48.31	47.6	35.61
YLL006W-A	47.6	48.39	47.7
YLR099W-A	47.42	47.37	40.98
YLR264C-A	50.24	49.91	31.58
YLR285C-A	49.19	48.25	34.27
YLR307C-A	49.13	47.82	31.58
YLR312C-B	48.56	49.29	45.02
YLR342W-A	48.16	48.07	36.95
YLR361C-A	47.38	47.68	42.33
YLR363W-A	48.55	48.52	46.36
YLR406C-A	48.48	48.06	34.27
YLR412C-A	45.59	46.96	43.68
YML007C-A	48.45	47.67	35.61
YML054C-A	50.54	50.01	35.61
YML058W-A	49.08	47.62	36.95
YMR001C-A	49.88	49.02	45.02
YMR013W-A	49.98	48.5	39.64
YMR105W-A	49	49.01	34.27
YMR175W-A	48.56	48.66	32.92
YMR182W-A	46.4	46.25	31.58
YMR194C-B	48.62	48.26	28.89
YMR230W-A	48.8	48.68	35.61
YMR242W-A	49.57	47.99	42.33
YMR247W-A	49	47.63	32.92
YMR272W-B	47.18	46.46	38.3
YMR315W-A	48.18	47.68	34.27
YNL024C-A	47.13	45.87	32.92
YNL042W-B	42.34	41.54	30.24
YNL067W-B	50.37	49.15	34.27
YNL097C-A	51.19	51.81	50.39
YNL130C-A	47.82	48.36	46.36
YNL138W-A	48.31	47.81	30.24
YNL146C-A	49.8	47.81	38.3
YNL162W-A	48.37	47.54	38.3
YNL277W-A	48.25	47.7	36.95
YOL013W-B	47.69	47.08	30.24
YOL019W-A	49.48	48.6	34.27
YOL038C-A	50.06	50.14	28.89
YOL052C-A	46.5	46.55	31.58
YOL077W-A	48.31	47.69	39.64
YOL086W-A	45.73	45	26.2
YOL097W-A	47.49	46.39	35.61
YOL159C-A	46.78	45.98	31.58
YOL164W-A	49.46	48.95	34.27
YOR020W-A	49.51	48.32	35.61
YOR034C-A	47.14	46.91	32.92
YOR161C-C	49.98	49.61	34.27
YOR293C-A	49.47	48.33	36.95
YOR316C-A	46.26	45.6	35.61
YOR376W-A	48.94	48.25	36.95
YPL038W-A	49.2	49.11	30.24
YPL096C-A	45.92	45.83	32.92
YPL119C-A	47.25	48.39	50.39
YPL152W-A	48.56	48.53	42.33
YPL189C-A	49.35	49.82	32.92
YPR108W-A	45.3	45.5	30.24
YPR159C-A	46.88	47.1	36.95
283
YAR042W	48.32	49.52	50.39
YBL091C-A	45.78	47.86	50.39
YBL104C	46.49	47.63	26.2
YBR074W	46.24	47.51	51.74
YBR098W	45.68	46.74	49.05
YBR122C	45.52	47.08	51.74
YBR157C	44.14	45.72	47.7
YBR201W	44.87	45.91	43.68
YBR230W-A	45.18	45.29	31.58
YCL002C	45.61	45.87	35.61
YCL012C	43.99	44.73	43.68
YCL014W	48.95	48.69	31.58
YCL061C	47.12	48.31	50.39
YCR061W	49.14	48.76	35.61
YDR318W	49.7	49.82	38.3
YDR475C	49.6	49.29	32.92
YER109C	47.62	47.04	35.61
YFL031W	47.97	47.65	28.89
YFL042C	48.78	48.29	35.61
YFR045W	48.33	48.1	38.3
YGL033W	47.88	47.64	34.27
YGL045W	47.29	45.94	39.64
YGL186C	51.7	51.6	36.95
YGR029W	48.44	47.74	36.95
YGR225W	50.19	49.43	31.58
YHR128W	47.38	46.91	34.27
YHR199C-A	51.6	51.12	38.3
YIL106W	48.59	48.35	36.95
YJL012C	47.24	47.79	27.55
YJL016W	48.18	49.11	32.92
YJL020C	48.9	47.74	31.58
YJL088W	50.82	49.99	35.61
YJL096W	50.15	49.59	36.95
YJL160C	49.75	49.14	38.3
YJR060W	48.29	47.39	34.27
YJR085C	50.58	50	36.95
YJR086W	43.45	42.49	31.58
YJR089W	48.34	47.93	35.61
YJR101W	49.01	48.41	34.27
YJR112W-A	46.53	45.86	27.55
YJR114W	49.67	48.75	32.92
YJR143C	49.3	48.28	35.61
YJR151C	55.04	54.3	47.7
YKL002W	47.84	46.37	31.58
YKL033W-A	49.36	48.73	35.61
YKL049C	49.77	48.8	34.27
YKL157W	49.16	48.3	34.27
YKL198C	48.86	48.56	32.92
YKL201C	48.81	49	36.95
YKR054C	50.05	49.17	35.61
YKR100C	50.12	48.7	34.27
YLR054C	50.12	49.12	34.27
YLR194C	47.58	46.46	35.61
YLR211C	49.22	48.55	31.58
YLR316C	48.9	48.04	32.92
YLR371W	49.21	48.44	36.95
YLR383W	49.48	48.23	34.27
YLR419W	49.13	48.87	35.61
YLR445W	48.76	47.96	35.61
YML034W	48.39	48.2	39.64
YML104C	48.7	47.72	36.95
YMR143W	50.14	49.07	36.95
YMR202W	48.52	48.56	35.61
YMR269W	46.79	45.32	27.55
YNL036W	50.74	49.84	36.95
YNL090W	48.49	48.07	31.58
YNL147W	48.73	48.59	28.89
YNL209W	47.85	47.19	32.92
YNL280C	49.07	48.48	34.27
YNR052C	49.19	49.56	31.58
YOL048C	48.93	48.91	34.27
YOL140W	47.78	46.87	35.61
YOL142W	48.54	47.68	40.98
YOL145C	51.86	51.72	39.64
YOL154W	46.37	46.11	26.2
YOL164W	46.57	45.84	36.95
YOR026W	48.54	47.65	32.92
YOR069W	45.94	46.45	40.98
YOR087W	44.18	44.83	32.92
YOR239W	45.04	45.22	34.27
YOR298C-A	45.12	45.85	42.33
YPL075W	44.69	45.56	31.58
YPL165C	44.2	45.88	49.05
YPL249C-A	41.08	42.02	27.55
YPL277C	43.41	44.99	46.36
YPR089W	48.22	48.29	30.24
YPR098C	46.01	46.68	27.55
YPR141C	43.96	45.29	47.7
284
YAL049C	47.38	48.61	49.05
YBR062C	46.4	47.65	42.33
YBR105C	46.54	47.65	47.7
YBR274W	49.11	49.98	47.7
YCL005W-A	56.91	58	47.7
YCR061W	47.96	47.83	43.68
YCR095W-A	48.01	48.61	39.64
YDL026W	46.41	46.98	42.33
YDL036C	49.06	48.68	32.92
YDL069C	47.62	48.46	31.58
YDL077C	43.78	45.05	31.58
YDR090C	47.33	47.85	43.68
YDR092W	50.77	49.9	45.02
YDR147W	47.33	47.99	34.27
YDR179W-A	49.55	49.31	34.27
YDR315C	46.84	47.28	46.36
YDR433W	48.2	48.82	45.02
YDR448W	46.55	47.85	36.95
YDR485C	48.68	49.28	40.98
YDR501W	47.98	48.35	47.7
YDR518W	50.99	51.04	38.3
YEL022W	46.12	46.17	39.64
YEL041W	45.76	46.22	45.02
YER015W	45.5	45.74	43.68
YER026C	47.14	48.23	49.05
YER029C	44.31	45.27	49.05
YER076C	45.47	46.17	46.36
YFL010W-A	46.23	47.03	49.05
YFR038W	46.51	48.64	51.74
YGL023C	46.93	46.7	43.68
YGL032C	45.83	46.84	49.05
YGL044C	46.97	47.26	45.02
YGL081W	44.66	45.22	32.92
YGL101W	45.09	45.97	45.02
YGL104C	46.01	46.65	43.68
YGL145W	43.38	44.59	46.36
YGL196W	47.02	47.73	36.95
YGL202W	44.73	45.96	47.7
YGL211W	43.99	45.66	51.74
YGL224C	48.88	48.75	35.61
YGL237C	42.92	43.91	31.58
YGR037C	46.22	46.85	46.36
YGR062C	44.09	44.7	39.64
YGR161W-C	46.23	46.25	42.33
YGR244C	50.48	52.16	46.36
YHL001W	47.2	48.46	46.36
YHL004W	50.14	50.4	36.95
YHR001W	49.78	50.74	51.74
YHR063C	46.57	47.19	38.3
YHR071W	47.31	48.41	49.05
YHR089C	47.13	47.44	45.02
YHR090C	43.17	43.54	40.98
YHR098C	51.16	50.18	34.27
YHR102W	50.48	50.2	43.68
YHR141C	45.14	44.72	40.98
YHR149C	46.28	47.41	50.39
YHR165C	43.44	44.26	27.55
YHR169W	45.96	46.83	47.7
YHR187W	46.19	48.06	50.39
YHR192W	42.77	44.51	45.02
YHR197W	46.97	47.4	45.02
YHR205W	42.82	42.67	40.98
YIL041W	47.27	47.9	42.33
YIL127C	47.1	47.7	46.36
YJL008C	52.06	52.29	36.95
YJL059W	41.73	41.66	27.55
YJR046W	46	47.44	51.74
YKL065C	49.23	50.43	36.95
YKL137W	46.64	47.17	43.68
YKL172W	45.49	45.95	42.33
YKR091W	44.26	45.27	28.89
YLR084C	43.87	44.61	31.58
YLR118C	47.35	48.69	27.55
YLR125W	54.02	52.64	50.39
YLR251W	47.54	48.11	38.3
YLR329W	44.71	45.23	42.33
YLR332W	49.43	49.16	32.92
YML092C	46.42	46.71	43.68
YMR032W	44.22	44.36	38.3
YMR059W	47.86	49.22	49.05
YNL112W	45	45.82	49.05
YNL162W	46.38	46.1	38.3
YOL073C	47.85	48.67	45.02
285
YBR179C	46.19	46.95	28.89
YER001W	45.28	46.59	24.86
YDR500C_1	46.69	48.37	26.2
YDR502C	46.29	47.78	26.2
YDR506C_1	45.15	46.25	26.2
YGR271W	46.01	46.96	27.55
YGR272C	44.56	45.7	26.2
YOR386W	44.86	45.43	27.55
YDR417C_1	43.14	43.7	27.55
YFL002C	46.01	47.32	28.89
YGR292W	45.85	45.89	27.55
YPL194W_1	44.91	45.6	24.86
YEL072W	45.08	46	26.2
YKL010C	44.97	46.05	27.55
YFL007W	45.54	45.73	34.27
YFL010C	44.61	44.22	24.86
YFL010W-A_1	45.27	45.97	28.89
YDR436W	43.18	43.62	24.86
YMR261C	46.33	46.51	26.2
YDR326C	46.03	46.66	26.2
YFL001W	46.69	47.28	31.58
YGR122C-	45.8	46.75	26.2
YBR020W_1	71.64	69.25	23.51
YDR417C_1	42.4	42.94	27.55
YKL008C	46.2	47.33	27.55
YOR289W	46.52	47.37	26.2
YGR255C	41.26	41.27	24.86
YGR257C	43.96	44.74	24.86
YGR258C	45.52	45.91	28.89
YHL040C	46.34	47	28.89
YDR242W_1	47.04	47.13	30.24
YER089C	45.26	46.52	50.39
YGL097W_1	45.23	45.87	28.89
YGR291C	46.08	46.99	30.24
YNL018C	45.54	46.35	26.2
YNL053W	45.86	46.87	31.58
YPL176C	46.49	47.17	30.24
YDR498C	45.91	46.63	28.89
YDR347W	46.71	47.55	27.55
YDR401W	46.7	47.23	27.55
YDR423C	45.93	46.56	27.55
YMR258C	46.96	47.57	28.89
YDR526C	47.39	47.94	28.89
YFL033C_1	46.56	47.1	26.2
YGR289C	46.22	47.32	27.55
YEL061C	48.07	48.89	38.3
YNL147W_1	47.23	47.97	32.92
YNL268W_1	48.08	48.01	32.92
YDR493W	47.97	47.83	32.92
YFL005W	47.54	47.7	31.58
YER019W	47.65	47.46	31.58
YER028C	47.31	48.05	32.92
YOR338W	48.21	49.02	28.89
YOR344C	47.75	48.08	32.92
YFL016C	47.72	47.67	31.58
YGR276C	48.25	47.13	31.58
YEL046C	48.01	47.79	38.3
YOR008C	47.59	47.55	31.58
YPL183W-A_1	49.24	50.33	32.92
YPL217C	46.15	46.68	46.36
YFL004W	48.41	49.05	32.92
YGR254W	47.74	48.78	31.58
YMR002W	47.91	49.03	30.24
YMR014W	65.98	62.64	49.05
YDL031W	62.07	57.24	51.74
YDL058W	63.58	57.81	47.7
YGR273C	54.97	50.81	47.7
YEL045C	59.89	54.6	43.68
YHR139C-	56.52	50.32	38.3
YDR461W	55.14	55.07	49.05
YBR075W_1	52.29	51.85	47.7
YFL029C	46.08	46.16	30.24
YGR252W	48.66	49.06	34.27
YOR292C	50.18	49.95	40.98
YOR316C	61.72	56.83	50.39
YOR318C	58.18	52.22	43.68
YDR512C_1	61.31	55.3	40.98
YDR515W	67.05	61.92	49.05
YEL033W	53.34	48.33	42.33
YHR126C	60.3	55.8	45.02
YPL272C	64.69	59.87	49.05
YFL003C	63	58.01	49.05
YNL047C	66.21	61.15	45.02
YNL055C	86.01	84.18	55.77
YBR268W	62.29	57.16	47.7
YAL024C	64.33	58.61	46.36
YBR299W	61.58	56.19	45.02
YCR107W	60.46	55.63	45.02
YFL012W	65.02	59.37	50.39
YFL013C	65.2	60.71	43.68
YHR079C	67.52	62.87	46.36
YNL309W	56.82	54.33	24.86
YDR444W	59.21	54.76	42.33
YGR162W	59.87	53.83	23.52
YNL220W	56.5	52.81	49.05
YNL284C	63.78	59.98	46.36
286
YPR011C	50.41	51.63	52.44
YPR083W	50.38	51.02	32.01
YPR091C	50.18	50.8	46.99
YPR118W	51.31	52.85	32.01
YPR151C	50.51	51.07	36.1
YFL033C_1	48.3	49.42	26.56
YFL063W	49.92	49.79	36.1
YJL103C	50.93	50.64	37.46
YNL011C_1	50.58	51.4	51.08
YNL059C	51.55	52.61	34.73
YNL086W	51.21	51.18	37.46
YNL096C	50.09	50.48	37.46
YNL109W	50.41	51.52	52.44
YNL315C_1	52.9	52.68	41.55
YNR033W_1	51.13	50.91	44.27
YOL151W_1	50.07	49.48	34.73
YOL166C	51.5	52.16	49.72
YPR021C	51.9	52.39	34.73
YPR086W	51.73	51.45	34.73
YPR104C	50.09	49.66	36.1
YPR133W-A	53	53.41	45.63
YFL060C	52.03	51.27	46.99
YFR002W	51.54	51.29	49.72
YML073C	52.95	53.23	37.46
YNL014W_1	49.74	49.81	36.1
YNL069C_1	53.26	52.84	51.08
YNL089C_1	52.15	52.07	48.36
YNL103W	52.42	52.37	46.99
YNL111C	53.18	53.18	42.91
YNR011C	51.84	52.6	51.08
YOL148C	51.99	53.39	52.44
YOL152W_1	53.76	53.88	49.72
YPL158C	51.91	52.34	33.37

## Sheet: New Cell Size Mutants
LOG
	Size #1	Size #2	Size #3	Average	Std. Dev.	p value (0.05)
WT.	104.1	100.3	100.6	101.667	2.11266
Hom.
YPL249C-A	61.05	69.3	67.73	66.0267	4.38083	<0.0001
YJL096W	63.6	70.62	66.13	66.7833	3.55531	<0.0001
YDL069C	69.45	70.2	74.05	71.2333	2.46796	<0.0001
YNL162W	70.16	73.94	77.49	73.8633	3.6656	<0.0001
YJR114W	70.73	78.17	82.36	77.0867	5.8902	0.0024
YLR371W	77.62	79.9	83.07	80.1967	2.73708	<0.0001
YOL145C	121.2	135.9	128.3	128.467	7.35142	0.0033
YKR004C-A	128	127.6	152.1	135.9	14.031	0.0097
Het.
YNL069C	78.64	85.15	86.83	83.54	4.32586	0.0008
SAT
	Size #1	Size #2	Size #3	Average	Std. Dev.
WT. (Sat.)	48.84	49.12	51	49.6533	1.17462
Hom.
YOL145C	71.08	75.24	84.16	76.8267	6.68279	0.02

## Sheet: Size mutant failures
LOG
	Size #1	Size #2	Size #3	Average	Std. Dev.	p value (0.05)
WT.	104.1	100.3	100.6	101.667	2.11266
Hom.
YEL059C-A	71.81	89.92	93.04	84.9233	11.4631	0.13
YMR194C-B	125.4	91.36	101	105.92	17.5452	0.7
Het.
YPR011C	78.03	93.18	105	92.07	13.5192	0.3
YDR182W-A	118	93.66	105.2	105.62	12.1754	0.6
YCL014W	118.1	96.09	109.2	107.797	11.0719	0.4
YJL012C	120.6	99.4	107.4	109.133	10.7058	0.3
SAT
	Size #1	Size #2	Size #3	Average	Std. Dev.
WT. (Sat.)	48.84	49.12	51	49.6533	1.17462
Hom.
YOR298C-A	67.76	47.73	47.43	54.3067	11.6519	0.5
YLR329W	69.91	44.51	44.55	52.99	14.6532	0.7
YLR371W	69.62	47.98	48.73	55.4433	12.2831	0.5
YKR054C	68.56	58.32	56.01	60.9633	6.67952	0.102
Het.
YBR020W	71.64	42.4	44.7	52.9133	16.2585	0.7
YDR515W	67.05	44.08	48.16	53.0967	12.2549	0.6
YNL055C	86.01	44.91	44.55	58.49	23.8337	0.5
YHR079C	67.52	45.16	46.72	53.1333	12.4836	0.6

## Sheet: % Repeatability
Homozygous				Heterozygous
								ANNOTATIONS:
ORF	Old	New		ORF	Old	New		Repeats
								Failures
YAL021C	UGE	UGE		YCL031C	-	-		New mutants
YAL049C	-	-		YDL031W	-	-		Size mutant repeats
YAR042W	-	-		YDL058W	-	-
YBL091C-A	-	-		YDR224C	UGE	-	trends larger
YBL104C	-	-		YDR475C	-	-
YBR062C	-	-		YDR498C	-	-
YBR074W	-	-		YDR526C	UGE	-
YBR098W	-	-		YFL002C	-	-
YBR105C	-	-		YFL005W	-	-
YBR133C	-	-		YFL029C	-	-
YBR157C	-	-		YFL060C	-	-
YBR201W	-	-		YFR002W	-	-
YBR274W	-	-		YGL044C	-	-
YCL002C	-	-		YGL145W	-	-
YCL014W	-	-		YGR029W	-	-
YCL061C	UGE	UGE		YHR088W	-	-
YCR061W	UGE	-		YHR188C	-	-
YDL026W	-	-		YHR197W	-	-
YDL069C				YIL106W	-	-
YDL077C	-	-		YJL008C	-	-
YDR090C	-	-		YJR046W	-	-
YDR092W	-	-		YKL049C	-	-
YDR147W	-	-		YKL172W	-	-
YDR179W-A	-	-		YLR316C	-	-
YDR315C	-	-		YML092C	-	-
YDR318W	-	-		YMR059W	-	-
YDR433W	UGE	UGE		YNL018C	-	-
YDR448W	-	-		YNL103W	-	-
YDR485C	-	-		YNL112W	-	-
YDR501W	-	-		YNL162W	-	-
YDR518W	-	-		YNR011C	-	-
YEL041W	-	-		YOL166C	-	-
YER007W	-	-		YPL075W	-	-
YER109C	-	-		YPL217C	-	-
YER155C	UGE	UGE		YPR086W	-	-
YFL010W-A	-	-		YPR104C	-	-
YFL031W	-	-
YFL042C	-	-
YFR038W	-	-
YFR045W	-	-
YGL023C	-	-
YGL032C	-	-
YGL033W	-	-
YGL045W	-	-
YGL081W	-	-
YGL101W	-	-
YGL104C	-	-
YGL196W	-	-
YGL202W	-	-
YGL211W	-	-
YGL216W	-	-
YGL224C	-	-
YGL237C	WHI	-
YGR037C	-	-
YGR062C	-	-
YGR180C	UGE	-
YGR225W	-	-
YGR244C	-	-
YHR091C	WHI	-
YIL041W	-	-
YJL012C	-	-
YJL016W	-	-
YJL020C	-	-
YJL059W	-	-
YJL088W	-	-
YJL096W
YJL160C	-	-
YJR060W	-	-
YKL002W	-	-
YKL033W-A	-	-
YKL065C	-	-
YKL137W	-	-
YKL157W	-	-
YKL198C	-	-
YKL201C	-	-
YKR054C	-	-
YKR091W	-	-
YKR100C	-	-
YLR054C	-	-
YLR084C	-	-
YLR118C	-	-
YLR125W	-	-
YLR194C	-	-
YLR211C	-	-
YLR251W	-	-
YLR329W	-	-
YLR332W	-	-
YLR371W
YLR445W	-	-
YML034W	-	-
YML104C	-	-
YMR032W	UGE	-	trends larger
YMR143W	-	-
YMR202W	-	-
YMR269W	WHI	-
YNL090W	-	-
YNL147W	-	-
YNL162W
YNL280C	-	-
YNR052C	UGE	UGE
YOL048C	-	-
YOR026W	UGE	UGE
YOR069W	-	-
YOR087W	-	-
YOR298C-A	-	-
YPL165C	-	-
YPR089W	-	-
YPR098C	-	-

## Sheet: Epistasis Size values
	Haploid	x cln3∆			x whi5∆					Haploid	x cln3-				x whi5-
	Mean	Mean	N	SE	Mean	N	SE			Mean	Mean	cln3-	% vs cln3-	% vs mut	Mean	whi5-	% vs whi5	% vs mut
WT	63.6	-	-	-	-	-	-		WT	63.6	-	-			-	-
cln3∆	94.8**	-	-	-	-	-	-		cln3∆	94.8	-	-			-	-
whi5∆	55.1**	-	-	-	-	-	-		whi5∆	55.1	-	-			-	-
rpl36b∆	53.9**	78.2	8	1.7	49.5	8	1.1		rpl36b∆	53.9	78.2	94.8	-17.5105	45.0835	49.5	55.1	-10.1633	-8.16327
mrpl49∆	58.4*	89.6	8	0.7	47.4	8	2.3		mrpl49∆	58.4	89.6	94.8	-5.48523	53.4247	47.4	55.1	-13.9746	-18.8356
cbs1∆	55.7**	90.3	8	1.9	47.6	8	1.2		cbs1∆	55.7	90.3	94.8	-4.74684	62.1185	47.6	55.1	-13.6116	-14.5422
rpl42a∆	51.7**	82.4	8	1.2	50.5	8	0.6		rpl42a∆	51.7	82.4	94.8	-13.0802	59.381	50.5	55.1	-8.34846	-2.32108
yjr114w∆	50.6**	76.3	8	1.5	43.9	7	1.5		yjr114w∆	50.6	76.3	94.8	-19.5148	50.7905	43.9	55.1	-20.3267	-13.2411
rom2∆	49.8**	79.2	8	2.8	47	8	0.5		rom2∆	49.8	79.2	94.8	-16.4557	59.0361	47	55.1	-14.7005	-5.62249
rpl16b∆	-	-	-	-	-	-	-		rpl16b∆	NA	NA	94.8	NA	NA	NA	55.1	NA	NA
ctr9∆	88.6**	117.1	8	0.7	75.4	8	2		ctr9∆	88.6	117.1	94.8	23.5232	32.167	75.4	55.1	36.8421	-14.8984
ecm9∆	75.9**	112.8	8	0.5	56	7	0.5		ecm9∆	75.9	112.8	94.8	18.9873	48.6166	56	55.1	1.63339	-26.2187
													epistatic				epistatic
													synergistic				synergistic
													Intermediate				Intermediate
